# Supplementary material for: Food Preference and Appetite after Switching between Sweet and Savoury Odours in Women
Source: PLoS One. 2016 Jan 11;11(1):e0146652. doi: 10.1371/journal.pone.0146652 (PMC4709072; doi:10.1371/journal.pone.0146652)
Supplement: S1 File — (XLSX) [file pone.0146652.s001.xlsx]

## Sheet: VASscores
Start time [numbered]	Subject	Session	Time [min]	Questionnr	Question	Score on VAS [mm]	FoodChoice	Combination	Age	BMI
4	48	1	0	0	How well do you feel right now?	83	Meat	No/Meat	18	20.68
4	48	1	0	1	How hungry are you right now?	79	Meat	No/Meat	18	20.68
4	48	1	0	2	How much would you like to eat something right now?	88	Meat	No/Meat	18	20.68
4	48	1	0	3	How much do you like the odor right now?	49	Meat	No/Meat	18	20.68
4	48	1	0	4	How intense is the odor right now?	55	Meat	No/Meat	18	20.68
4	48	1	0	11	How much would you like to eat a sandwich with egg right now?	57	Meat	No/Meat	18	20.68
4	48	1	0	12	How much would you like to eat a sandwich with steamed meat right now?	60	Meat	No/Meat	18	20.68
4	48	1	0	15	How much would you like to eat tomato soup right now?	65	Meat	No/Meat	18	20.68
4	48	1	0	17	Hoe graag zou u op dit moment rundvleessoep willen eten?	49	Meat	No/Meat	18	20.68
4	48	1	0	20	How much would you like to eat a tompouce right now?	46	Meat	No/Meat	18	20.68
4	48	1	0	21	How much would you like to eat a banana pie right now?	54	Meat	No/Meat	18	20.68
4	48	1	0	23	How much would you like to eat a sandwich right now?	68	Meat	No/Meat	18	20.68
4	48	1	0	24	How much would you like to eat a pancake right now?	86	Meat	No/Meat	18	20.68
4	48	1	0	25	How much would you like to eat a croissant right now?	88	Meat	No/Meat	18	20.68
4	48	1	0	28	How much would you like to eat a banana right now?	61	Meat	No/Meat	18	20.68
4	48	1	0	29	How much would you like to eat a mango right now?	26	Meat	No/Meat	18	20.68
4	48	1	0	32	How much would you like to eat salted peanuts right now?	54	Meat	No/Meat	18	20.68
4	48	1	0	33	How much would you like to eat M&Ms right now?	57	Meat	No/Meat	18	20.68
4	48	1	0	34	How much would you like to eat cheese cubes right now?	72	Meat	No/Meat	18	20.68
4	48	1	0	35	How much would you like to eat strawberry yoghurt right now?	72	Meat	No/Meat	18	20.68
4	48	1	1	0	How well do you feel right now?	79	Meat	No/Meat	18	20.68
4	48	1	1	1	How hungry are you right now?	78	Meat	No/Meat	18	20.68
4	48	1	1	2	How much would you like to eat something right now?	87	Meat	No/Meat	18	20.68
4	48	1	1	3	How much do you like the odor right now?	52	Meat	No/Meat	18	20.68
4	48	1	1	4	How intense is the odor right now?	43	Meat	No/Meat	18	20.68
4	48	1	1	11	How much would you like to eat a sandwich with egg right now?	62	Meat	No/Meat	18	20.68
4	48	1	1	12	How much would you like to eat a sandwich with steamed meat right now?	60	Meat	No/Meat	18	20.68
4	48	1	1	15	How much would you like to eat tomato soup right now?	64	Meat	No/Meat	18	20.68
4	48	1	1	17	Hoe graag zou u op dit moment rundvleessoep willen eten?	49	Meat	No/Meat	18	20.68
4	48	1	1	20	How much would you like to eat a tompouce right now?	58	Meat	No/Meat	18	20.68
4	48	1	1	21	How much would you like to eat a banana pie right now?	46	Meat	No/Meat	18	20.68
4	48	1	1	23	How much would you like to eat a sandwich right now?	74	Meat	No/Meat	18	20.68
4	48	1	1	24	How much would you like to eat a pancake right now?	81	Meat	No/Meat	18	20.68
4	48	1	1	25	How much would you like to eat a croissant right now?	83	Meat	No/Meat	18	20.68
4	48	1	1	28	How much would you like to eat a banana right now?	58	Meat	No/Meat	18	20.68
4	48	1	1	29	How much would you like to eat a mango right now?	22	Meat	No/Meat	18	20.68
4	48	1	1	32	How much would you like to eat salted peanuts right now?	55	Meat	No/Meat	18	20.68
4	48	1	1	33	How much would you like to eat M&Ms right now?	62	Meat	No/Meat	18	20.68
4	48	1	1	34	How much would you like to eat cheese cubes right now?	61	Meat	No/Meat	18	20.68
4	48	1	1	35	How much would you like to eat strawberry yoghurt right now?	57	Meat	No/Meat	18	20.68
4	48	1	5	0	How well do you feel right now?	84	Meat	No/Meat	18	20.68
4	48	1	5	1	How hungry are you right now?	82	Meat	No/Meat	18	20.68
4	48	1	5	2	How much would you like to eat something right now?	87	Meat	No/Meat	18	20.68
4	48	1	5	3	How much do you like the odor right now?	54	Meat	No/Meat	18	20.68
4	48	1	5	4	How intense is the odor right now?	14	Meat	No/Meat	18	20.68
4	48	1	5	11	How much would you like to eat a sandwich with egg right now?	60	Meat	No/Meat	18	20.68
4	48	1	5	12	How much would you like to eat a sandwich with steamed meat right now?	63	Meat	No/Meat	18	20.68
4	48	1	5	15	How much would you like to eat tomato soup right now?	62	Meat	No/Meat	18	20.68
4	48	1	5	17	Hoe graag zou u op dit moment rundvleessoep willen eten?	49	Meat	No/Meat	18	20.68
4	48	1	5	20	How much would you like to eat a tompouce right now?	55	Meat	No/Meat	18	20.68
4	48	1	5	21	How much would you like to eat a banana pie right now?	46	Meat	No/Meat	18	20.68
4	48	1	5	23	How much would you like to eat a sandwich right now?	71	Meat	No/Meat	18	20.68
4	48	1	5	24	How much would you like to eat a pancake right now?	83	Meat	No/Meat	18	20.68
4	48	1	5	25	How much would you like to eat a croissant right now?	84	Meat	No/Meat	18	20.68
4	48	1	5	28	How much would you like to eat a banana right now?	60	Meat	No/Meat	18	20.68
4	48	1	5	29	How much would you like to eat a mango right now?	23	Meat	No/Meat	18	20.68
4	48	1	5	32	How much would you like to eat salted peanuts right now?	55	Meat	No/Meat	18	20.68
4	48	1	5	33	How much would you like to eat M&Ms right now?	60	Meat	No/Meat	18	20.68
4	48	1	5	34	How much would you like to eat cheese cubes right now?	69	Meat	No/Meat	18	20.68
4	48	1	5	35	How much would you like to eat strawberry yoghurt right now?	60	Meat	No/Meat	18	20.68
4	48	1	7	0	How well do you feel right now?	88	Meat	No/Meat	18	20.68
4	48	1	7	1	How hungry are you right now?	85	Meat	No/Meat	18	20.68
4	48	1	7	2	How much would you like to eat something right now?	91	Meat	No/Meat	18	20.68
4	48	1	7	3	How much do you like the odor right now?	71	Meat	No/Meat	18	20.68
4	48	1	7	4	How intense is the odor right now?	78	Meat	No/Meat	18	20.68
4	48	1	7	11	How much would you like to eat a sandwich with egg right now?	58	Meat	No/Meat	18	20.68
4	48	1	7	12	How much would you like to eat a sandwich with steamed meat right now?	76	Meat	No/Meat	18	20.68
4	48	1	7	15	How much would you like to eat tomato soup right now?	53	Meat	No/Meat	18	20.68
4	48	1	7	17	Hoe graag zou u op dit moment rundvleessoep willen eten?	58	Meat	No/Meat	18	20.68
4	48	1	7	20	How much would you like to eat a tompouce right now?	43	Meat	No/Meat	18	20.68
4	48	1	7	21	How much would you like to eat a banana pie right now?	50	Meat	No/Meat	18	20.68
4	48	1	7	23	How much would you like to eat a sandwich right now?	72	Meat	No/Meat	18	20.68
4	48	1	7	24	How much would you like to eat a pancake right now?	91	Meat	No/Meat	18	20.68
4	48	1	7	25	How much would you like to eat a croissant right now?	85	Meat	No/Meat	18	20.68
4	48	1	7	28	How much would you like to eat a banana right now?	54	Meat	No/Meat	18	20.68
4	48	1	7	29	How much would you like to eat a mango right now?	24	Meat	No/Meat	18	20.68
4	48	1	7	32	How much would you like to eat salted peanuts right now?	46	Meat	No/Meat	18	20.68
4	48	1	7	33	How much would you like to eat M&Ms right now?	47	Meat	No/Meat	18	20.68
4	48	1	7	34	How much would you like to eat cheese cubes right now?	61	Meat	No/Meat	18	20.68
4	48	1	7	35	How much would you like to eat strawberry yoghurt right now?	64	Meat	No/Meat	18	20.68
4	48	1	11	0	How well do you feel right now?	89	Meat	No/Meat	18	20.68
4	48	1	11	1	How hungry are you right now?	87	Meat	No/Meat	18	20.68
4	48	1	11	2	How much would you like to eat something right now?	95	Meat	No/Meat	18	20.68
4	48	1	11	3	How much do you like the odor right now?	76	Meat	No/Meat	18	20.68
4	48	1	11	4	How intense is the odor right now?	67	Meat	No/Meat	18	20.68
4	48	1	11	11	How much would you like to eat a sandwich with egg right now?	54	Meat	No/Meat	18	20.68
4	48	1	11	12	How much would you like to eat a sandwich with steamed meat right now?	74	Meat	No/Meat	18	20.68
4	48	1	11	15	How much would you like to eat tomato soup right now?	60	Meat	No/Meat	18	20.68
4	48	1	11	17	Hoe graag zou u op dit moment rundvleessoep willen eten?	60	Meat	No/Meat	18	20.68
4	48	1	11	20	How much would you like to eat a tompouce right now?	52	Meat	No/Meat	18	20.68
4	48	1	11	21	How much would you like to eat a banana pie right now?	39	Meat	No/Meat	18	20.68
4	48	1	11	23	How much would you like to eat a sandwich right now?	71	Meat	No/Meat	18	20.68
4	48	1	11	24	How much would you like to eat a pancake right now?	83	Meat	No/Meat	18	20.68
4	48	1	11	25	How much would you like to eat a croissant right now?	72	Meat	No/Meat	18	20.68
4	48	1	11	28	How much would you like to eat a banana right now?	49	Meat	No/Meat	18	20.68
4	48	1	11	29	How much would you like to eat a mango right now?	14	Meat	No/Meat	18	20.68
4	48	1	11	32	How much would you like to eat salted peanuts right now?	49	Meat	No/Meat	18	20.68
4	48	1	11	33	How much would you like to eat M&Ms right now?	46	Meat	No/Meat	18	20.68
4	48	1	11	34	How much would you like to eat cheese cubes right now?	63	Meat	No/Meat	18	20.68
4	48	1	11	35	How much would you like to eat strawberry yoghurt right now?	57	Meat	No/Meat	18	20.68
4	48	2	0	0	How well do you feel right now?	88	Banana	Meat/Banana	18	20.68
4	48	2	0	1	How hungry are you right now?	80	Banana	Meat/Banana	18	20.68
4	48	2	0	2	How much would you like to eat something right now?	74	Banana	Meat/Banana	18	20.68
4	48	2	0	3	How much do you like the odor right now?	49	Banana	Meat/Banana	18	20.68
4	48	2	0	4	How intense is the odor right now?	48	Banana	Meat/Banana	18	20.68
4	48	2	0	11	How much would you like to eat a sandwich with egg right now?	60	Banana	Meat/Banana	18	20.68
4	48	2	0	12	How much would you like to eat a sandwich with steamed meat right now?	52	Banana	Meat/Banana	18	20.68
4	48	2	0	15	How much would you like to eat tomato soup right now?	65	Banana	Meat/Banana	18	20.68
4	48	2	0	17	Hoe graag zou u op dit moment rundvleessoep willen eten?	57	Banana	Meat/Banana	18	20.68
4	48	2	0	20	How much would you like to eat a tompouce right now?	59	Banana	Meat/Banana	18	20.68
4	48	2	0	21	How much would you like to eat a banana pie right now?	60	Banana	Meat/Banana	18	20.68
4	48	2	0	23	How much would you like to eat a sandwich right now?	70	Banana	Meat/Banana	18	20.68
4	48	2	0	24	How much would you like to eat a pancake right now?	76	Banana	Meat/Banana	18	20.68
4	48	2	0	25	How much would you like to eat a croissant right now?	75	Banana	Meat/Banana	18	20.68
4	48	2	0	28	How much would you like to eat a banana right now?	65	Banana	Meat/Banana	18	20.68
4	48	2	0	29	How much would you like to eat a mango right now?	34	Banana	Meat/Banana	18	20.68
4	48	2	0	32	How much would you like to eat salted peanuts right now?	61	Banana	Meat/Banana	18	20.68
4	48	2	0	33	How much would you like to eat M&Ms right now?	53	Banana	Meat/Banana	18	20.68
4	48	2	0	34	How much would you like to eat cheese cubes right now?	71	Banana	Meat/Banana	18	20.68
4	48	2	0	35	How much would you like to eat strawberry yoghurt right now?	52	Banana	Meat/Banana	18	20.68
4	48	2	1	0	How well do you feel right now?	85	Banana	Meat/Banana	18	20.68
4	48	2	1	1	How hungry are you right now?	84	Banana	Meat/Banana	18	20.68
4	48	2	1	2	How much would you like to eat something right now?	85	Banana	Meat/Banana	18	20.68
4	48	2	1	3	How much do you like the odor right now?	68	Banana	Meat/Banana	18	20.68
4	48	2	1	4	How intense is the odor right now?	79	Banana	Meat/Banana	18	20.68
4	48	2	1	11	How much would you like to eat a sandwich with egg right now?	64	Banana	Meat/Banana	18	20.68
4	48	2	1	12	How much would you like to eat a sandwich with steamed meat right now?	73	Banana	Meat/Banana	18	20.68
4	48	2	1	15	How much would you like to eat tomato soup right now?	59	Banana	Meat/Banana	18	20.68
4	48	2	1	17	Hoe graag zou u op dit moment rundvleessoep willen eten?	65	Banana	Meat/Banana	18	20.68
4	48	2	1	20	How much would you like to eat a tompouce right now?	59	Banana	Meat/Banana	18	20.68
4	48	2	1	21	How much would you like to eat a banana pie right now?	62	Banana	Meat/Banana	18	20.68
4	48	2	1	23	How much would you like to eat a sandwich right now?	71	Banana	Meat/Banana	18	20.68
4	48	2	1	24	How much would you like to eat a pancake right now?	78	Banana	Meat/Banana	18	20.68
4	48	2	1	25	How much would you like to eat a croissant right now?	74	Banana	Meat/Banana	18	20.68
4	48	2	1	28	How much would you like to eat a banana right now?	60	Banana	Meat/Banana	18	20.68
4	48	2	1	29	How much would you like to eat a mango right now?	39	Banana	Meat/Banana	18	20.68
4	48	2	1	32	How much would you like to eat salted peanuts right now?	56	Banana	Meat/Banana	18	20.68
4	48	2	1	33	How much would you like to eat M&Ms right now?	56	Banana	Meat/Banana	18	20.68
4	48	2	1	34	How much would you like to eat cheese cubes right now?	71	Banana	Meat/Banana	18	20.68
4	48	2	1	35	How much would you like to eat strawberry yoghurt right now?	57	Banana	Meat/Banana	18	20.68
4	48	2	5	0	How well do you feel right now?	88	Banana	Meat/Banana	18	20.68
4	48	2	5	1	How hungry are you right now?	91	Banana	Meat/Banana	18	20.68
4	48	2	5	2	How much would you like to eat something right now?	86	Banana	Meat/Banana	18	20.68
4	48	2	5	3	How much do you like the odor right now?	63	Banana	Meat/Banana	18	20.68
4	48	2	5	4	How intense is the odor right now?	54	Banana	Meat/Banana	18	20.68
4	48	2	5	11	How much would you like to eat a sandwich with egg right now?	57	Banana	Meat/Banana	18	20.68
4	48	2	5	12	How much would you like to eat a sandwich with steamed meat right now?	75	Banana	Meat/Banana	18	20.68
4	48	2	5	15	How much would you like to eat tomato soup right now?	56	Banana	Meat/Banana	18	20.68
4	48	2	5	17	Hoe graag zou u op dit moment rundvleessoep willen eten?	67	Banana	Meat/Banana	18	20.68
4	48	2	5	20	How much would you like to eat a tompouce right now?	56	Banana	Meat/Banana	18	20.68
4	48	2	5	21	How much would you like to eat a banana pie right now?	53	Banana	Meat/Banana	18	20.68
4	48	2	5	23	How much would you like to eat a sandwich right now?	67	Banana	Meat/Banana	18	20.68
4	48	2	5	24	How much would you like to eat a pancake right now?	75	Banana	Meat/Banana	18	20.68
4	48	2	5	25	How much would you like to eat a croissant right now?	74	Banana	Meat/Banana	18	20.68
4	48	2	5	28	How much would you like to eat a banana right now?	60	Banana	Meat/Banana	18	20.68
4	48	2	5	29	How much would you like to eat a mango right now?	28	Banana	Meat/Banana	18	20.68
4	48	2	5	32	How much would you like to eat salted peanuts right now?	52	Banana	Meat/Banana	18	20.68
4	48	2	5	33	How much would you like to eat M&Ms right now?	58	Banana	Meat/Banana	18	20.68
4	48	2	5	34	How much would you like to eat cheese cubes right now?	71	Banana	Meat/Banana	18	20.68
4	48	2	5	35	How much would you like to eat strawberry yoghurt right now?	48	Banana	Meat/Banana	18	20.68
4	48	2	7	0	How well do you feel right now?	87	Banana	Meat/Banana	18	20.68
4	48	2	7	1	How hungry are you right now?	95	Banana	Meat/Banana	18	20.68
4	48	2	7	2	How much would you like to eat something right now?	87	Banana	Meat/Banana	18	20.68
4	48	2	7	3	How much do you like the odor right now?	83	Banana	Meat/Banana	18	20.68
4	48	2	7	4	How intense is the odor right now?	65	Banana	Meat/Banana	18	20.68
4	48	2	7	11	How much would you like to eat a sandwich with egg right now?	57	Banana	Meat/Banana	18	20.68
4	48	2	7	12	How much would you like to eat a sandwich with steamed meat right now?	63	Banana	Meat/Banana	18	20.68
4	48	2	7	15	How much would you like to eat tomato soup right now?	57	Banana	Meat/Banana	18	20.68
4	48	2	7	17	Hoe graag zou u op dit moment rundvleessoep willen eten?	55	Banana	Meat/Banana	18	20.68
4	48	2	7	20	How much would you like to eat a tompouce right now?	57	Banana	Meat/Banana	18	20.68
4	48	2	7	21	How much would you like to eat a banana pie right now?	60	Banana	Meat/Banana	18	20.68
4	48	2	7	23	How much would you like to eat a sandwich right now?	65	Banana	Meat/Banana	18	20.68
4	48	2	7	24	How much would you like to eat a pancake right now?	73	Banana	Meat/Banana	18	20.68
4	48	2	7	25	How much would you like to eat a croissant right now?	72	Banana	Meat/Banana	18	20.68
4	48	2	7	28	How much would you like to eat a banana right now?	71	Banana	Meat/Banana	18	20.68
4	48	2	7	29	How much would you like to eat a mango right now?	46	Banana	Meat/Banana	18	20.68
4	48	2	7	32	How much would you like to eat salted peanuts right now?	50	Banana	Meat/Banana	18	20.68
4	48	2	7	33	How much would you like to eat M&Ms right now?	55	Banana	Meat/Banana	18	20.68
4	48	2	7	34	How much would you like to eat cheese cubes right now?	65	Banana	Meat/Banana	18	20.68
4	48	2	7	35	How much would you like to eat strawberry yoghurt right now?	64	Banana	Meat/Banana	18	20.68
4	48	2	11	0	How well do you feel right now?	81	Banana	Meat/Banana	18	20.68
4	48	2	11	1	How hungry are you right now?	88	Banana	Meat/Banana	18	20.68
4	48	2	11	2	How much would you like to eat something right now?	94	Banana	Meat/Banana	18	20.68
4	48	2	11	3	How much do you like the odor right now?	83	Banana	Meat/Banana	18	20.68
4	48	2	11	4	How intense is the odor right now?	54	Banana	Meat/Banana	18	20.68
4	48	2	11	11	How much would you like to eat a sandwich with egg right now?	51	Banana	Meat/Banana	18	20.68
4	48	2	11	12	How much would you like to eat a sandwich with steamed meat right now?	57	Banana	Meat/Banana	18	20.68
4	48	2	11	15	How much would you like to eat tomato soup right now?	57	Banana	Meat/Banana	18	20.68
4	48	2	11	17	Hoe graag zou u op dit moment rundvleessoep willen eten?	52	Banana	Meat/Banana	18	20.68
4	48	2	11	20	How much would you like to eat a tompouce right now?	60	Banana	Meat/Banana	18	20.68
4	48	2	11	21	How much would you like to eat a banana pie right now?	57	Banana	Meat/Banana	18	20.68
4	48	2	11	23	How much would you like to eat a sandwich right now?	55	Banana	Meat/Banana	18	20.68
4	48	2	11	24	How much would you like to eat a pancake right now?	72	Banana	Meat/Banana	18	20.68
4	48	2	11	25	How much would you like to eat a croissant right now?	77	Banana	Meat/Banana	18	20.68
4	48	2	11	28	How much would you like to eat a banana right now?	70	Banana	Meat/Banana	18	20.68
4	48	2	11	29	How much would you like to eat a mango right now?	41	Banana	Meat/Banana	18	20.68
4	48	2	11	32	How much would you like to eat salted peanuts right now?	51	Banana	Meat/Banana	18	20.68
4	48	2	11	33	How much would you like to eat M&Ms right now?	52	Banana	Meat/Banana	18	20.68
4	48	2	11	34	How much would you like to eat cheese cubes right now?	60	Banana	Meat/Banana	18	20.68
4	48	2	11	35	How much would you like to eat strawberry yoghurt right now?	69	Banana	Meat/Banana	18	20.68
4	48	3	0	0	How well do you feel right now?	94	Banana	Banana/Meat	18	20.68
4	48	3	0	1	How hungry are you right now?	83	Banana	Banana/Meat	18	20.68
4	48	3	0	2	How much would you like to eat something right now?	77	Banana	Banana/Meat	18	20.68
4	48	3	0	3	How much do you like the odor right now?	49	Banana	Banana/Meat	18	20.68
4	48	3	0	4	How intense is the odor right now?	28	Banana	Banana/Meat	18	20.68
4	48	3	0	11	How much would you like to eat a sandwich with egg right now?	58	Banana	Banana/Meat	18	20.68
4	48	3	0	12	How much would you like to eat a sandwich with steamed meat right now?	59	Banana	Banana/Meat	18	20.68
4	48	3	0	15	How much would you like to eat tomato soup right now?	52	Banana	Banana/Meat	18	20.68
4	48	3	0	17	Hoe graag zou u op dit moment rundvleessoep willen eten?	45	Banana	Banana/Meat	18	20.68
4	48	3	0	20	How much would you like to eat a tompouce right now?	70	Banana	Banana/Meat	18	20.68
4	48	3	0	21	How much would you like to eat a banana pie right now?	62	Banana	Banana/Meat	18	20.68
4	48	3	0	23	How much would you like to eat a sandwich right now?	70	Banana	Banana/Meat	18	20.68
4	48	3	0	24	How much would you like to eat a pancake right now?	85	Banana	Banana/Meat	18	20.68
4	48	3	0	25	How much would you like to eat a croissant right now?	82	Banana	Banana/Meat	18	20.68
4	48	3	0	28	How much would you like to eat a banana right now?	57	Banana	Banana/Meat	18	20.68
4	48	3	0	29	How much would you like to eat a mango right now?	44	Banana	Banana/Meat	18	20.68
4	48	3	0	32	How much would you like to eat salted peanuts right now?	50	Banana	Banana/Meat	18	20.68
4	48	3	0	33	How much would you like to eat M&Ms right now?	59	Banana	Banana/Meat	18	20.68
4	48	3	0	34	How much would you like to eat cheese cubes right now?	67	Banana	Banana/Meat	18	20.68
4	48	3	0	35	How much would you like to eat strawberry yoghurt right now?	54	Banana	Banana/Meat	18	20.68
4	48	3	1	0	How well do you feel right now?	86	Banana	Banana/Meat	18	20.68
4	48	3	1	1	How hungry are you right now?	88	Banana	Banana/Meat	18	20.68
4	48	3	1	2	How much would you like to eat something right now?	86	Banana	Banana/Meat	18	20.68
4	48	3	1	3	How much do you like the odor right now?	77	Banana	Banana/Meat	18	20.68
4	48	3	1	4	How intense is the odor right now?	70	Banana	Banana/Meat	18	20.68
4	48	3	1	11	How much would you like to eat a sandwich with egg right now?	53	Banana	Banana/Meat	18	20.68
4	48	3	1	12	How much would you like to eat a sandwich with steamed meat right now?	60	Banana	Banana/Meat	18	20.68
4	48	3	1	15	How much would you like to eat tomato soup right now?	53	Banana	Banana/Meat	18	20.68
4	48	3	1	17	Hoe graag zou u op dit moment rundvleessoep willen eten?	49	Banana	Banana/Meat	18	20.68
4	48	3	1	20	How much would you like to eat a tompouce right now?	59	Banana	Banana/Meat	18	20.68
4	48	3	1	21	How much would you like to eat a banana pie right now?	64	Banana	Banana/Meat	18	20.68
4	48	3	1	23	How much would you like to eat a sandwich right now?	59	Banana	Banana/Meat	18	20.68
4	48	3	1	24	How much would you like to eat a pancake right now?	77	Banana	Banana/Meat	18	20.68
4	48	3	1	25	How much would you like to eat a croissant right now?	76	Banana	Banana/Meat	18	20.68
4	48	3	1	28	How much would you like to eat a banana right now?	74	Banana	Banana/Meat	18	20.68
4	48	3	1	29	How much would you like to eat a mango right now?	46	Banana	Banana/Meat	18	20.68
4	48	3	1	32	How much would you like to eat salted peanuts right now?	53	Banana	Banana/Meat	18	20.68
4	48	3	1	33	How much would you like to eat M&Ms right now?	53	Banana	Banana/Meat	18	20.68
4	48	3	1	34	How much would you like to eat cheese cubes right now?	60	Banana	Banana/Meat	18	20.68
4	48	3	1	35	How much would you like to eat strawberry yoghurt right now?	70	Banana	Banana/Meat	18	20.68
4	48	3	5	0	How well do you feel right now?	87	Banana	Banana/Meat	18	20.68
4	48	3	5	1	How hungry are you right now?	86	Banana	Banana/Meat	18	20.68
4	48	3	5	2	How much would you like to eat something right now?	91	Banana	Banana/Meat	18	20.68
4	48	3	5	3	How much do you like the odor right now?	69	Banana	Banana/Meat	18	20.68
4	48	3	5	4	How intense is the odor right now?	57	Banana	Banana/Meat	18	20.68
4	48	3	5	11	How much would you like to eat a sandwich with egg right now?	49	Banana	Banana/Meat	18	20.68
4	48	3	5	12	How much would you like to eat a sandwich with steamed meat right now?	57	Banana	Banana/Meat	18	20.68
4	48	3	5	15	How much would you like to eat tomato soup right now?	49	Banana	Banana/Meat	18	20.68
4	48	3	5	17	Hoe graag zou u op dit moment rundvleessoep willen eten?	56	Banana	Banana/Meat	18	20.68
4	48	3	5	20	How much would you like to eat a tompouce right now?	62	Banana	Banana/Meat	18	20.68
4	48	3	5	21	How much would you like to eat a banana pie right now?	65	Banana	Banana/Meat	18	20.68
4	48	3	5	23	How much would you like to eat a sandwich right now?	53	Banana	Banana/Meat	18	20.68
4	48	3	5	24	How much would you like to eat a pancake right now?	71	Banana	Banana/Meat	18	20.68
4	48	3	5	25	How much would you like to eat a croissant right now?	67	Banana	Banana/Meat	18	20.68
4	48	3	5	28	How much would you like to eat a banana right now?	75	Banana	Banana/Meat	18	20.68
4	48	3	5	29	How much would you like to eat a mango right now?	48	Banana	Banana/Meat	18	20.68
4	48	3	5	32	How much would you like to eat salted peanuts right now?	50	Banana	Banana/Meat	18	20.68
4	48	3	5	33	How much would you like to eat M&Ms right now?	53	Banana	Banana/Meat	18	20.68
4	48	3	5	34	How much would you like to eat cheese cubes right now?	59	Banana	Banana/Meat	18	20.68
4	48	3	5	35	How much would you like to eat strawberry yoghurt right now?	70	Banana	Banana/Meat	18	20.68
4	48	3	7	0	How well do you feel right now?	83	Banana	Banana/Meat	18	20.68
4	48	3	7	1	How hungry are you right now?	81	Banana	Banana/Meat	18	20.68
4	48	3	7	2	How much would you like to eat something right now?	78	Banana	Banana/Meat	18	20.68
4	48	3	7	3	How much do you like the odor right now?	58	Banana	Banana/Meat	18	20.68
4	48	3	7	4	How intense is the odor right now?	70	Banana	Banana/Meat	18	20.68
4	48	3	7	11	How much would you like to eat a sandwich with egg right now?	57	Banana	Banana/Meat	18	20.68
4	48	3	7	12	How much would you like to eat a sandwich with steamed meat right now?	66	Banana	Banana/Meat	18	20.68
4	48	3	7	15	How much would you like to eat tomato soup right now?	56	Banana	Banana/Meat	18	20.68
4	48	3	7	17	Hoe graag zou u op dit moment rundvleessoep willen eten?	58	Banana	Banana/Meat	18	20.68
4	48	3	7	20	How much would you like to eat a tompouce right now?	58	Banana	Banana/Meat	18	20.68
4	48	3	7	21	How much would you like to eat a banana pie right now?	54	Banana	Banana/Meat	18	20.68
4	48	3	7	23	How much would you like to eat a sandwich right now?	66	Banana	Banana/Meat	18	20.68
4	48	3	7	24	How much would you like to eat a pancake right now?	78	Banana	Banana/Meat	18	20.68
4	48	3	7	25	How much would you like to eat a croissant right now?	66	Banana	Banana/Meat	18	20.68
4	48	3	7	28	How much would you like to eat a banana right now?	60	Banana	Banana/Meat	18	20.68
4	48	3	7	29	How much would you like to eat a mango right now?	38	Banana	Banana/Meat	18	20.68
4	48	3	7	32	How much would you like to eat salted peanuts right now?	51	Banana	Banana/Meat	18	20.68
4	48	3	7	33	How much would you like to eat M&Ms right now?	53	Banana	Banana/Meat	18	20.68
4	48	3	7	34	How much would you like to eat cheese cubes right now?	64	Banana	Banana/Meat	18	20.68
4	48	3	7	35	How much would you like to eat strawberry yoghurt right now?	50	Banana	Banana/Meat	18	20.68
4	48	3	11	0	How well do you feel right now?	87	Banana	Banana/Meat	18	20.68
4	48	3	11	1	How hungry are you right now?	80	Banana	Banana/Meat	18	20.68
4	48	3	11	2	How much would you like to eat something right now?	75	Banana	Banana/Meat	18	20.68
4	48	3	11	3	How much do you like the odor right now?	62	Banana	Banana/Meat	18	20.68
4	48	3	11	4	How intense is the odor right now?	51	Banana	Banana/Meat	18	20.68
4	48	3	11	11	How much would you like to eat a sandwich with egg right now?	52	Banana	Banana/Meat	18	20.68
4	48	3	11	12	How much would you like to eat a sandwich with steamed meat right now?	65	Banana	Banana/Meat	18	20.68
4	48	3	11	15	How much would you like to eat tomato soup right now?	53	Banana	Banana/Meat	18	20.68
4	48	3	11	17	Hoe graag zou u op dit moment rundvleessoep willen eten?	55	Banana	Banana/Meat	18	20.68
4	48	3	11	20	How much would you like to eat a tompouce right now?	56	Banana	Banana/Meat	18	20.68
4	48	3	11	21	How much would you like to eat a banana pie right now?	52	Banana	Banana/Meat	18	20.68
4	48	3	11	23	How much would you like to eat a sandwich right now?	62	Banana	Banana/Meat	18	20.68
4	48	3	11	24	How much would you like to eat a pancake right now?	71	Banana	Banana/Meat	18	20.68
4	48	3	11	25	How much would you like to eat a croissant right now?	61	Banana	Banana/Meat	18	20.68
4	48	3	11	28	How much would you like to eat a banana right now?	56	Banana	Banana/Meat	18	20.68
4	48	3	11	29	How much would you like to eat a mango right now?	35	Banana	Banana/Meat	18	20.68
4	48	3	11	32	How much would you like to eat salted peanuts right now?	55	Banana	Banana/Meat	18	20.68
4	48	3	11	33	How much would you like to eat M&Ms right now?	59	Banana	Banana/Meat	18	20.68
4	48	3	11	34	How much would you like to eat cheese cubes right now?	69	Banana	Banana/Meat	18	20.68
4	48	3	11	35	How much would you like to eat strawberry yoghurt right now?	46	Banana	Banana/Meat	18	20.68
4	48	4	0	0	How well do you feel right now?	92	Banana	No/Banana	18	20.68
4	48	4	0	1	How hungry are you right now?	80	Banana	No/Banana	18	20.68
4	48	4	0	2	How much would you like to eat something right now?	75	Banana	No/Banana	18	20.68
4	48	4	0	3	How much do you like the odor right now?	50	Banana	No/Banana	18	20.68
4	48	4	0	4	How intense is the odor right now?	18	Banana	No/Banana	18	20.68
4	48	4	0	11	How much would you like to eat a sandwich with egg right now?	45	Banana	No/Banana	18	20.68
4	48	4	0	12	How much would you like to eat a sandwich with steamed meat right now?	50	Banana	No/Banana	18	20.68
4	48	4	0	15	How much would you like to eat tomato soup right now?	46	Banana	No/Banana	18	20.68
4	48	4	0	17	Hoe graag zou u op dit moment rundvleessoep willen eten?	59	Banana	No/Banana	18	20.68
4	48	4	0	20	How much would you like to eat a tompouce right now?	53	Banana	No/Banana	18	20.68
4	48	4	0	21	How much would you like to eat a banana pie right now?	55	Banana	No/Banana	18	20.68
4	48	4	0	23	How much would you like to eat a sandwich right now?	63	Banana	No/Banana	18	20.68
4	48	4	0	24	How much would you like to eat a pancake right now?	84	Banana	No/Banana	18	20.68
4	48	4	0	25	How much would you like to eat a croissant right now?	87	Banana	No/Banana	18	20.68
4	48	4	0	28	How much would you like to eat a banana right now?	71	Banana	No/Banana	18	20.68
4	48	4	0	29	How much would you like to eat a mango right now?	43	Banana	No/Banana	18	20.68
4	48	4	0	32	How much would you like to eat salted peanuts right now?	42	Banana	No/Banana	18	20.68
4	48	4	0	33	How much would you like to eat M&Ms right now?	58	Banana	No/Banana	18	20.68
4	48	4	0	34	How much would you like to eat cheese cubes right now?	69	Banana	No/Banana	18	20.68
4	48	4	0	35	How much would you like to eat strawberry yoghurt right now?	61	Banana	No/Banana	18	20.68
4	48	4	1	0	How well do you feel right now?	78	Banana	No/Banana	18	20.68
4	48	4	1	1	How hungry are you right now?	83	Banana	No/Banana	18	20.68
4	48	4	1	2	How much would you like to eat something right now?	75	Banana	No/Banana	18	20.68
4	48	4	1	3	How much do you like the odor right now?	46	Banana	No/Banana	18	20.68
4	48	4	1	4	How intense is the odor right now?	14	Banana	No/Banana	18	20.68
4	48	4	1	11	How much would you like to eat a sandwich with egg right now?	55	Banana	No/Banana	18	20.68
4	48	4	1	12	How much would you like to eat a sandwich with steamed meat right now?	46	Banana	No/Banana	18	20.68
4	48	4	1	15	How much would you like to eat tomato soup right now?	49	Banana	No/Banana	18	20.68
4	48	4	1	17	Hoe graag zou u op dit moment rundvleessoep willen eten?	55	Banana	No/Banana	18	20.68
4	48	4	1	20	How much would you like to eat a tompouce right now?	62	Banana	No/Banana	18	20.68
4	48	4	1	21	How much would you like to eat a banana pie right now?	51	Banana	No/Banana	18	20.68
4	48	4	1	23	How much would you like to eat a sandwich right now?	60	Banana	No/Banana	18	20.68
4	48	4	1	24	How much would you like to eat a pancake right now?	73	Banana	No/Banana	18	20.68
4	48	4	1	25	How much would you like to eat a croissant right now?	77	Banana	No/Banana	18	20.68
4	48	4	1	28	How much would you like to eat a banana right now?	69	Banana	No/Banana	18	20.68
4	48	4	1	29	How much would you like to eat a mango right now?	39	Banana	No/Banana	18	20.68
4	48	4	1	32	How much would you like to eat salted peanuts right now?	51	Banana	No/Banana	18	20.68
4	48	4	1	33	How much would you like to eat M&Ms right now?	57	Banana	No/Banana	18	20.68
4	48	4	1	34	How much would you like to eat cheese cubes right now?	68	Banana	No/Banana	18	20.68
4	48	4	1	35	How much would you like to eat strawberry yoghurt right now?	56	Banana	No/Banana	18	20.68
4	48	4	5	0	How well do you feel right now?	83	Banana	No/Banana	18	20.68
4	48	4	5	1	How hungry are you right now?	82	Banana	No/Banana	18	20.68
4	48	4	5	2	How much would you like to eat something right now?	78	Banana	No/Banana	18	20.68
4	48	4	5	3	How much do you like the odor right now?	47	Banana	No/Banana	18	20.68
4	48	4	5	4	How intense is the odor right now?	7	Banana	No/Banana	18	20.68
4	48	4	5	11	How much would you like to eat a sandwich with egg right now?	52	Banana	No/Banana	18	20.68
4	48	4	5	12	How much would you like to eat a sandwich with steamed meat right now?	47	Banana	No/Banana	18	20.68
4	48	4	5	15	How much would you like to eat tomato soup right now?	48	Banana	No/Banana	18	20.68
4	48	4	5	17	Hoe graag zou u op dit moment rundvleessoep willen eten?	50	Banana	No/Banana	18	20.68
4	48	4	5	20	How much would you like to eat a tompouce right now?	56	Banana	No/Banana	18	20.68
4	48	4	5	21	How much would you like to eat a banana pie right now?	50	Banana	No/Banana	18	20.68
4	48	4	5	23	How much would you like to eat a sandwich right now?	57	Banana	No/Banana	18	20.68
4	48	4	5	24	How much would you like to eat a pancake right now?	85	Banana	No/Banana	18	20.68
4	48	4	5	25	How much would you like to eat a croissant right now?	75	Banana	No/Banana	18	20.68
4	48	4	5	28	How much would you like to eat a banana right now?	67	Banana	No/Banana	18	20.68
4	48	4	5	29	How much would you like to eat a mango right now?	38	Banana	No/Banana	18	20.68
4	48	4	5	32	How much would you like to eat salted peanuts right now?	47	Banana	No/Banana	18	20.68
4	48	4	5	33	How much would you like to eat M&Ms right now?	57	Banana	No/Banana	18	20.68
4	48	4	5	34	How much would you like to eat cheese cubes right now?	66	Banana	No/Banana	18	20.68
4	48	4	5	35	How much would you like to eat strawberry yoghurt right now?	58	Banana	No/Banana	18	20.68
4	48	4	7	0	How well do you feel right now?	85	Banana	No/Banana	18	20.68
4	48	4	7	1	How hungry are you right now?	77	Banana	No/Banana	18	20.68
4	48	4	7	2	How much would you like to eat something right now?	82	Banana	No/Banana	18	20.68
4	48	4	7	3	How much do you like the odor right now?	69	Banana	No/Banana	18	20.68
4	48	4	7	4	How intense is the odor right now?	69	Banana	No/Banana	18	20.68
4	48	4	7	11	How much would you like to eat a sandwich with egg right now?	47	Banana	No/Banana	18	20.68
4	48	4	7	12	How much would you like to eat a sandwich with steamed meat right now?	45	Banana	No/Banana	18	20.68
4	48	4	7	15	How much would you like to eat tomato soup right now?	49	Banana	No/Banana	18	20.68
4	48	4	7	17	Hoe graag zou u op dit moment rundvleessoep willen eten?	40	Banana	No/Banana	18	20.68
4	48	4	7	20	How much would you like to eat a tompouce right now?	51	Banana	No/Banana	18	20.68
4	48	4	7	21	How much would you like to eat a banana pie right now?	58	Banana	No/Banana	18	20.68
4	48	4	7	23	How much would you like to eat a sandwich right now?	59	Banana	No/Banana	18	20.68
4	48	4	7	24	How much would you like to eat a pancake right now?	69	Banana	No/Banana	18	20.68
4	48	4	7	25	How much would you like to eat a croissant right now?	74	Banana	No/Banana	18	20.68
4	48	4	7	28	How much would you like to eat a banana right now?	76	Banana	No/Banana	18	20.68
4	48	4	7	29	How much would you like to eat a mango right now?	45	Banana	No/Banana	18	20.68
4	48	4	7	32	How much would you like to eat salted peanuts right now?	42	Banana	No/Banana	18	20.68
4	48	4	7	33	How much would you like to eat M&Ms right now?	54	Banana	No/Banana	18	20.68
4	48	4	7	34	How much would you like to eat cheese cubes right now?	68	Banana	No/Banana	18	20.68
4	48	4	7	35	How much would you like to eat strawberry yoghurt right now?	63	Banana	No/Banana	18	20.68
4	48	4	11	0	How well do you feel right now?	84	Banana	No/Banana	18	20.68
4	48	4	11	1	How hungry are you right now?	95	Banana	No/Banana	18	20.68
4	48	4	11	2	How much would you like to eat something right now?	89	Banana	No/Banana	18	20.68
4	48	4	11	3	How much do you like the odor right now?	67	Banana	No/Banana	18	20.68
4	48	4	11	4	How intense is the odor right now?	49	Banana	No/Banana	18	20.68
4	48	4	11	11	How much would you like to eat a sandwich with egg right now?	50	Banana	No/Banana	18	20.68
4	48	4	11	12	How much would you like to eat a sandwich with steamed meat right now?	44	Banana	No/Banana	18	20.68
4	48	4	11	15	How much would you like to eat tomato soup right now?	39	Banana	No/Banana	18	20.68
4	48	4	11	17	Hoe graag zou u op dit moment rundvleessoep willen eten?	39	Banana	No/Banana	18	20.68
4	48	4	11	20	How much would you like to eat a tompouce right now?	53	Banana	No/Banana	18	20.68
4	48	4	11	21	How much would you like to eat a banana pie right now?	56	Banana	No/Banana	18	20.68
4	48	4	11	23	How much would you like to eat a sandwich right now?	61	Banana	No/Banana	18	20.68
4	48	4	11	24	How much would you like to eat a pancake right now?	78	Banana	No/Banana	18	20.68
4	48	4	11	25	How much would you like to eat a croissant right now?	69	Banana	No/Banana	18	20.68
4	48	4	11	28	How much would you like to eat a banana right now?	74	Banana	No/Banana	18	20.68
4	48	4	11	29	How much would you like to eat a mango right now?	36	Banana	No/Banana	18	20.68
4	48	4	11	32	How much would you like to eat salted peanuts right now?	41	Banana	No/Banana	18	20.68
4	48	4	11	33	How much would you like to eat M&Ms right now?	56	Banana	No/Banana	18	20.68
4	48	4	11	34	How much would you like to eat cheese cubes right now?	67	Banana	No/Banana	18	20.68
4	48	4	11	35	How much would you like to eat strawberry yoghurt right now?	59	Banana	No/Banana	18	20.68
4	47	1	0	0	How well do you feel right now?	54	Meat	No/Meat	20	20.34
4	47	1	0	1	How hungry are you right now?	62	Meat	No/Meat	20	20.34
4	47	1	0	2	How much would you like to eat something right now?	67	Meat	No/Meat	20	20.34
4	47	1	0	3	How much do you like the odor right now?	49	Meat	No/Meat	20	20.34
4	47	1	0	4	How intense is the odor right now?	3	Meat	No/Meat	20	20.34
4	47	1	0	11	How much would you like to eat a sandwich with egg right now?	60	Meat	No/Meat	20	20.34
4	47	1	0	12	How much would you like to eat a sandwich with steamed meat right now?	95	Meat	No/Meat	20	20.34
4	47	1	0	15	How much would you like to eat tomato soup right now?	68	Meat	No/Meat	20	20.34
4	47	1	0	17	Hoe graag zou u op dit moment rundvleessoep willen eten?	66	Meat	No/Meat	20	20.34
4	47	1	0	20	How much would you like to eat a tompouce right now?	96	Meat	No/Meat	20	20.34
4	47	1	0	21	How much would you like to eat a banana pie right now?	90	Meat	No/Meat	20	20.34
4	47	1	0	23	How much would you like to eat a sandwich right now?	89	Meat	No/Meat	20	20.34
4	47	1	0	24	How much would you like to eat a pancake right now?	93	Meat	No/Meat	20	20.34
4	47	1	0	25	How much would you like to eat a croissant right now?	91	Meat	No/Meat	20	20.34
4	47	1	0	28	How much would you like to eat a banana right now?	55	Meat	No/Meat	20	20.34
4	47	1	0	29	How much would you like to eat a mango right now?	91	Meat	No/Meat	20	20.34
4	47	1	0	32	How much would you like to eat salted peanuts right now?	66	Meat	No/Meat	20	20.34
4	47	1	0	33	How much would you like to eat M&Ms right now?	87	Meat	No/Meat	20	20.34
4	47	1	0	34	How much would you like to eat cheese cubes right now?	99	Meat	No/Meat	20	20.34
4	47	1	0	35	How much would you like to eat strawberry yoghurt right now?	68	Meat	No/Meat	20	20.34
4	47	1	1	0	How well do you feel right now?	53	Meat	No/Meat	20	20.34
4	47	1	1	1	How hungry are you right now?	82	Meat	No/Meat	20	20.34
4	47	1	1	2	How much would you like to eat something right now?	89	Meat	No/Meat	20	20.34
4	47	1	1	3	How much do you like the odor right now?	41	Meat	No/Meat	20	20.34
4	47	1	1	4	How intense is the odor right now?	5	Meat	No/Meat	20	20.34
4	47	1	1	11	How much would you like to eat a sandwich with egg right now?	76	Meat	No/Meat	20	20.34
4	47	1	1	12	How much would you like to eat a sandwich with steamed meat right now?	95	Meat	No/Meat	20	20.34
4	47	1	1	15	How much would you like to eat tomato soup right now?	65	Meat	No/Meat	20	20.34
4	47	1	1	17	Hoe graag zou u op dit moment rundvleessoep willen eten?	72	Meat	No/Meat	20	20.34
4	47	1	1	20	How much would you like to eat a tompouce right now?	96	Meat	No/Meat	20	20.34
4	47	1	1	21	How much would you like to eat a banana pie right now?	92	Meat	No/Meat	20	20.34
4	47	1	1	23	How much would you like to eat a sandwich right now?	76	Meat	No/Meat	20	20.34
4	47	1	1	24	How much would you like to eat a pancake right now?	91	Meat	No/Meat	20	20.34
4	47	1	1	25	How much would you like to eat a croissant right now?	89	Meat	No/Meat	20	20.34
4	47	1	1	28	How much would you like to eat a banana right now?	65	Meat	No/Meat	20	20.34
4	47	1	1	29	How much would you like to eat a mango right now?	92	Meat	No/Meat	20	20.34
4	47	1	1	32	How much would you like to eat salted peanuts right now?	73	Meat	No/Meat	20	20.34
4	47	1	1	33	How much would you like to eat M&Ms right now?	91	Meat	No/Meat	20	20.34
4	47	1	1	34	How much would you like to eat cheese cubes right now?	95	Meat	No/Meat	20	20.34
4	47	1	1	35	How much would you like to eat strawberry yoghurt right now?	67	Meat	No/Meat	20	20.34
4	47	1	5	0	How well do you feel right now?	45	Meat	No/Meat	20	20.34
4	47	1	5	1	How hungry are you right now?	65	Meat	No/Meat	20	20.34
4	47	1	5	2	How much would you like to eat something right now?	65	Meat	No/Meat	20	20.34
4	47	1	5	3	How much do you like the odor right now?	36	Meat	No/Meat	20	20.34
4	47	1	5	4	How intense is the odor right now?	8	Meat	No/Meat	20	20.34
4	47	1	5	11	How much would you like to eat a sandwich with egg right now?	75	Meat	No/Meat	20	20.34
4	47	1	5	12	How much would you like to eat a sandwich with steamed meat right now?	86	Meat	No/Meat	20	20.34
4	47	1	5	15	How much would you like to eat tomato soup right now?	71	Meat	No/Meat	20	20.34
4	47	1	5	17	Hoe graag zou u op dit moment rundvleessoep willen eten?	76	Meat	No/Meat	20	20.34
4	47	1	5	20	How much would you like to eat a tompouce right now?	91	Meat	No/Meat	20	20.34
4	47	1	5	21	How much would you like to eat a banana pie right now?	92	Meat	No/Meat	20	20.34
4	47	1	5	23	How much would you like to eat a sandwich right now?	83	Meat	No/Meat	20	20.34
4	47	1	5	24	How much would you like to eat a pancake right now?	93	Meat	No/Meat	20	20.34
4	47	1	5	25	How much would you like to eat a croissant right now?	63	Meat	No/Meat	20	20.34
4	47	1	5	28	How much would you like to eat a banana right now?	58	Meat	No/Meat	20	20.34
4	47	1	5	29	How much would you like to eat a mango right now?	95	Meat	No/Meat	20	20.34
4	47	1	5	32	How much would you like to eat salted peanuts right now?	77	Meat	No/Meat	20	20.34
4	47	1	5	33	How much would you like to eat M&Ms right now?	80	Meat	No/Meat	20	20.34
4	47	1	5	34	How much would you like to eat cheese cubes right now?	90	Meat	No/Meat	20	20.34
4	47	1	5	35	How much would you like to eat strawberry yoghurt right now?	97	Meat	No/Meat	20	20.34
4	47	1	7	0	How well do you feel right now?	67	Meat	No/Meat	20	20.34
4	47	1	7	1	How hungry are you right now?	88	Meat	No/Meat	20	20.34
4	47	1	7	2	How much would you like to eat something right now?	93	Meat	No/Meat	20	20.34
4	47	1	7	3	How much do you like the odor right now?	92	Meat	No/Meat	20	20.34
4	47	1	7	4	How intense is the odor right now?	93	Meat	No/Meat	20	20.34
4	47	1	7	11	How much would you like to eat a sandwich with egg right now?	80	Meat	No/Meat	20	20.34
4	47	1	7	12	How much would you like to eat a sandwich with steamed meat right now?	99	Meat	No/Meat	20	20.34
4	47	1	7	15	How much would you like to eat tomato soup right now?	83	Meat	No/Meat	20	20.34
4	47	1	7	17	Hoe graag zou u op dit moment rundvleessoep willen eten?	84	Meat	No/Meat	20	20.34
4	47	1	7	20	How much would you like to eat a tompouce right now?	95	Meat	No/Meat	20	20.34
4	47	1	7	21	How much would you like to eat a banana pie right now?	86	Meat	No/Meat	20	20.34
4	47	1	7	23	How much would you like to eat a sandwich right now?	74	Meat	No/Meat	20	20.34
4	47	1	7	24	How much would you like to eat a pancake right now?	95	Meat	No/Meat	20	20.34
4	47	1	7	25	How much would you like to eat a croissant right now?	77	Meat	No/Meat	20	20.34
4	47	1	7	28	How much would you like to eat a banana right now?	53	Meat	No/Meat	20	20.34
4	47	1	7	29	How much would you like to eat a mango right now?	78	Meat	No/Meat	20	20.34
4	47	1	7	32	How much would you like to eat salted peanuts right now?	83	Meat	No/Meat	20	20.34
4	47	1	7	33	How much would you like to eat M&Ms right now?	83	Meat	No/Meat	20	20.34
4	47	1	7	34	How much would you like to eat cheese cubes right now?	95	Meat	No/Meat	20	20.34
4	47	1	7	35	How much would you like to eat strawberry yoghurt right now?	76	Meat	No/Meat	20	20.34
4	47	1	11	0	How well do you feel right now?	61	Meat	No/Meat	20	20.34
4	47	1	11	1	How hungry are you right now?	96	Meat	No/Meat	20	20.34
4	47	1	11	2	How much would you like to eat something right now?	95	Meat	No/Meat	20	20.34
4	47	1	11	3	How much do you like the odor right now?	83	Meat	No/Meat	20	20.34
4	47	1	11	4	How intense is the odor right now?	65	Meat	No/Meat	20	20.34
4	47	1	11	11	How much would you like to eat a sandwich with egg right now?	80	Meat	No/Meat	20	20.34
4	47	1	11	12	How much would you like to eat a sandwich with steamed meat right now?	96	Meat	No/Meat	20	20.34
4	47	1	11	15	How much would you like to eat tomato soup right now?	83	Meat	No/Meat	20	20.34
4	47	1	11	17	Hoe graag zou u op dit moment rundvleessoep willen eten?	77	Meat	No/Meat	20	20.34
4	47	1	11	20	How much would you like to eat a tompouce right now?	96	Meat	No/Meat	20	20.34
4	47	1	11	21	How much would you like to eat a banana pie right now?	94	Meat	No/Meat	20	20.34
4	47	1	11	23	How much would you like to eat a sandwich right now?	83	Meat	No/Meat	20	20.34
4	47	1	11	24	How much would you like to eat a pancake right now?	90	Meat	No/Meat	20	20.34
4	47	1	11	25	How much would you like to eat a croissant right now?	91	Meat	No/Meat	20	20.34
4	47	1	11	28	How much would you like to eat a banana right now?	71	Meat	No/Meat	20	20.34
4	47	1	11	29	How much would you like to eat a mango right now?	96	Meat	No/Meat	20	20.34
4	47	1	11	32	How much would you like to eat salted peanuts right now?	80	Meat	No/Meat	20	20.34
4	47	1	11	33	How much would you like to eat M&Ms right now?	79	Meat	No/Meat	20	20.34
4	47	1	11	34	How much would you like to eat cheese cubes right now?	99	Meat	No/Meat	20	20.34
4	47	1	11	35	How much would you like to eat strawberry yoghurt right now?	84	Meat	No/Meat	20	20.34
4	47	2	0	0	How well do you feel right now?	49	Meat	No/Banana	20	20.34
4	47	2	0	1	How hungry are you right now?	50	Meat	No/Banana	20	20.34
4	47	2	0	2	How much would you like to eat something right now?	77	Meat	No/Banana	20	20.34
4	47	2	0	3	How much do you like the odor right now?	43	Meat	No/Banana	20	20.34
4	47	2	0	4	How intense is the odor right now?	6	Meat	No/Banana	20	20.34
4	47	2	0	11	How much would you like to eat a sandwich with egg right now?	61	Meat	No/Banana	20	20.34
4	47	2	0	12	How much would you like to eat a sandwich with steamed meat right now?	89	Meat	No/Banana	20	20.34
4	47	2	0	15	How much would you like to eat tomato soup right now?	59	Meat	No/Banana	20	20.34
4	47	2	0	17	Hoe graag zou u op dit moment rundvleessoep willen eten?	71	Meat	No/Banana	20	20.34
4	47	2	0	20	How much would you like to eat a tompouce right now?	87	Meat	No/Banana	20	20.34
4	47	2	0	21	How much would you like to eat a banana pie right now?	80	Meat	No/Banana	20	20.34
4	47	2	0	23	How much would you like to eat a sandwich right now?	80	Meat	No/Banana	20	20.34
4	47	2	0	24	How much would you like to eat a pancake right now?	90	Meat	No/Banana	20	20.34
4	47	2	0	25	How much would you like to eat a croissant right now?	53	Meat	No/Banana	20	20.34
4	47	2	0	28	How much would you like to eat a banana right now?	61	Meat	No/Banana	20	20.34
4	47	2	0	29	How much would you like to eat a mango right now?	92	Meat	No/Banana	20	20.34
4	47	2	0	32	How much would you like to eat salted peanuts right now?	69	Meat	No/Banana	20	20.34
4	47	2	0	33	How much would you like to eat M&Ms right now?	57	Meat	No/Banana	20	20.34
4	47	2	0	34	How much would you like to eat cheese cubes right now?	77	Meat	No/Banana	20	20.34
4	47	2	0	35	How much would you like to eat strawberry yoghurt right now?	39	Meat	No/Banana	20	20.34
4	47	2	1	0	How well do you feel right now?	55	Meat	No/Banana	20	20.34
4	47	2	1	1	How hungry are you right now?	73	Meat	No/Banana	20	20.34
4	47	2	1	2	How much would you like to eat something right now?	80	Meat	No/Banana	20	20.34
4	47	2	1	3	How much do you like the odor right now?	58	Meat	No/Banana	20	20.34
4	47	2	1	4	How intense is the odor right now?	18	Meat	No/Banana	20	20.34
4	47	2	1	11	How much would you like to eat a sandwich with egg right now?	74	Meat	No/Banana	20	20.34
4	47	2	1	12	How much would you like to eat a sandwich with steamed meat right now?	81	Meat	No/Banana	20	20.34
4	47	2	1	15	How much would you like to eat tomato soup right now?	65	Meat	No/Banana	20	20.34
4	47	2	1	17	Hoe graag zou u op dit moment rundvleessoep willen eten?	63	Meat	No/Banana	20	20.34
4	47	2	1	20	How much would you like to eat a tompouce right now?	81	Meat	No/Banana	20	20.34
4	47	2	1	21	How much would you like to eat a banana pie right now?	90	Meat	No/Banana	20	20.34
4	47	2	1	23	How much would you like to eat a sandwich right now?	74	Meat	No/Banana	20	20.34
4	47	2	1	24	How much would you like to eat a pancake right now?	88	Meat	No/Banana	20	20.34
4	47	2	1	25	How much would you like to eat a croissant right now?	58	Meat	No/Banana	20	20.34
4	47	2	1	28	How much would you like to eat a banana right now?	68	Meat	No/Banana	20	20.34
4	47	2	1	29	How much would you like to eat a mango right now?	75	Meat	No/Banana	20	20.34
4	47	2	1	32	How much would you like to eat salted peanuts right now?	64	Meat	No/Banana	20	20.34
4	47	2	1	33	How much would you like to eat M&Ms right now?	59	Meat	No/Banana	20	20.34
4	47	2	1	34	How much would you like to eat cheese cubes right now?	86	Meat	No/Banana	20	20.34
4	47	2	1	35	How much would you like to eat strawberry yoghurt right now?	63	Meat	No/Banana	20	20.34
4	47	2	5	0	How well do you feel right now?	54	Meat	No/Banana	20	20.34
4	47	2	5	1	How hungry are you right now?	70	Meat	No/Banana	20	20.34
4	47	2	5	2	How much would you like to eat something right now?	79	Meat	No/Banana	20	20.34
4	47	2	5	3	How much do you like the odor right now?	51	Meat	No/Banana	20	20.34
4	47	2	5	4	How intense is the odor right now?	33	Meat	No/Banana	20	20.34
4	47	2	5	11	How much would you like to eat a sandwich with egg right now?	63	Meat	No/Banana	20	20.34
4	47	2	5	12	How much would you like to eat a sandwich with steamed meat right now?	85	Meat	No/Banana	20	20.34
4	47	2	5	15	How much would you like to eat tomato soup right now?	62	Meat	No/Banana	20	20.34
4	47	2	5	17	Hoe graag zou u op dit moment rundvleessoep willen eten?	67	Meat	No/Banana	20	20.34
4	47	2	5	20	How much would you like to eat a tompouce right now?	93	Meat	No/Banana	20	20.34
4	47	2	5	21	How much would you like to eat a banana pie right now?	94	Meat	No/Banana	20	20.34
4	47	2	5	23	How much would you like to eat a sandwich right now?	68	Meat	No/Banana	20	20.34
4	47	2	5	24	How much would you like to eat a pancake right now?	82	Meat	No/Banana	20	20.34
4	47	2	5	25	How much would you like to eat a croissant right now?	61	Meat	No/Banana	20	20.34
4	47	2	5	28	How much would you like to eat a banana right now?	55	Meat	No/Banana	20	20.34
4	47	2	5	29	How much would you like to eat a mango right now?	89	Meat	No/Banana	20	20.34
4	47	2	5	32	How much would you like to eat salted peanuts right now?	68	Meat	No/Banana	20	20.34
4	47	2	5	33	How much would you like to eat M&Ms right now?	62	Meat	No/Banana	20	20.34
4	47	2	5	34	How much would you like to eat cheese cubes right now?	75	Meat	No/Banana	20	20.34
4	47	2	5	35	How much would you like to eat strawberry yoghurt right now?	51	Meat	No/Banana	20	20.34
4	47	2	7	0	How well do you feel right now?	51	Meat	No/Banana	20	20.34
4	47	2	7	1	How hungry are you right now?	89	Meat	No/Banana	20	20.34
4	47	2	7	2	How much would you like to eat something right now?	81	Meat	No/Banana	20	20.34
4	47	2	7	3	How much do you like the odor right now?	83	Meat	No/Banana	20	20.34
4	47	2	7	4	How intense is the odor right now?	75	Meat	No/Banana	20	20.34
4	47	2	7	11	How much would you like to eat a sandwich with egg right now?	34	Meat	No/Banana	20	20.34
4	47	2	7	12	How much would you like to eat a sandwich with steamed meat right now?	83	Meat	No/Banana	20	20.34
4	47	2	7	15	How much would you like to eat tomato soup right now?	62	Meat	No/Banana	20	20.34
4	47	2	7	17	Hoe graag zou u op dit moment rundvleessoep willen eten?	60	Meat	No/Banana	20	20.34
4	47	2	7	20	How much would you like to eat a tompouce right now?	87	Meat	No/Banana	20	20.34
4	47	2	7	21	How much would you like to eat a banana pie right now?	94	Meat	No/Banana	20	20.34
4	47	2	7	23	How much would you like to eat a sandwich right now?	65	Meat	No/Banana	20	20.34
4	47	2	7	24	How much would you like to eat a pancake right now?	71	Meat	No/Banana	20	20.34
4	47	2	7	25	How much would you like to eat a croissant right now?	54	Meat	No/Banana	20	20.34
4	47	2	7	28	How much would you like to eat a banana right now?	65	Meat	No/Banana	20	20.34
4	47	2	7	29	How much would you like to eat a mango right now?	90	Meat	No/Banana	20	20.34
4	47	2	7	32	How much would you like to eat salted peanuts right now?	52	Meat	No/Banana	20	20.34
4	47	2	7	33	How much would you like to eat M&Ms right now?	68	Meat	No/Banana	20	20.34
4	47	2	7	34	How much would you like to eat cheese cubes right now?	92	Meat	No/Banana	20	20.34
4	47	2	7	35	How much would you like to eat strawberry yoghurt right now?	55	Meat	No/Banana	20	20.34
4	47	2	11	0	How well do you feel right now?	50	Meat	No/Banana	20	20.34
4	47	2	11	1	How hungry are you right now?	89	Meat	No/Banana	20	20.34
4	47	2	11	2	How much would you like to eat something right now?	92	Meat	No/Banana	20	20.34
4	47	2	11	3	How much do you like the odor right now?	52	Meat	No/Banana	20	20.34
4	47	2	11	4	How intense is the odor right now?	30	Meat	No/Banana	20	20.34
4	47	2	11	11	How much would you like to eat a sandwich with egg right now?	63	Meat	No/Banana	20	20.34
4	47	2	11	12	How much would you like to eat a sandwich with steamed meat right now?	94	Meat	No/Banana	20	20.34
4	47	2	11	15	How much would you like to eat tomato soup right now?	56	Meat	No/Banana	20	20.34
4	47	2	11	17	Hoe graag zou u op dit moment rundvleessoep willen eten?	59	Meat	No/Banana	20	20.34
4	47	2	11	20	How much would you like to eat a tompouce right now?	85	Meat	No/Banana	20	20.34
4	47	2	11	21	How much would you like to eat a banana pie right now?	74	Meat	No/Banana	20	20.34
4	47	2	11	23	How much would you like to eat a sandwich right now?	56	Meat	No/Banana	20	20.34
4	47	2	11	24	How much would you like to eat a pancake right now?	86	Meat	No/Banana	20	20.34
4	47	2	11	25	How much would you like to eat a croissant right now?	54	Meat	No/Banana	20	20.34
4	47	2	11	28	How much would you like to eat a banana right now?	67	Meat	No/Banana	20	20.34
4	47	2	11	29	How much would you like to eat a mango right now?	82	Meat	No/Banana	20	20.34
4	47	2	11	32	How much would you like to eat salted peanuts right now?	64	Meat	No/Banana	20	20.34
4	47	2	11	33	How much would you like to eat M&Ms right now?	59	Meat	No/Banana	20	20.34
4	47	2	11	34	How much would you like to eat cheese cubes right now?	94	Meat	No/Banana	20	20.34
4	47	2	11	35	How much would you like to eat strawberry yoghurt right now?	56	Meat	No/Banana	20	20.34
4	47	3	0	0	How well do you feel right now?	63	Meat	Meat/Banana	20	20.34
4	47	3	0	1	How hungry are you right now?	77	Meat	Meat/Banana	20	20.34
4	47	3	0	2	How much would you like to eat something right now?	87	Meat	Meat/Banana	20	20.34
4	47	3	0	3	How much do you like the odor right now?	37	Meat	Meat/Banana	20	20.34
4	47	3	0	4	How intense is the odor right now?	35	Meat	Meat/Banana	20	20.34
4	47	3	0	11	How much would you like to eat a sandwich with egg right now?	70	Meat	Meat/Banana	20	20.34
4	47	3	0	12	How much would you like to eat a sandwich with steamed meat right now?	94	Meat	Meat/Banana	20	20.34
4	47	3	0	15	How much would you like to eat tomato soup right now?	61	Meat	Meat/Banana	20	20.34
4	47	3	0	17	Hoe graag zou u op dit moment rundvleessoep willen eten?	73	Meat	Meat/Banana	20	20.34
4	47	3	0	20	How much would you like to eat a tompouce right now?	82	Meat	Meat/Banana	20	20.34
4	47	3	0	21	How much would you like to eat a banana pie right now?	86	Meat	Meat/Banana	20	20.34
4	47	3	0	23	How much would you like to eat a sandwich right now?	86	Meat	Meat/Banana	20	20.34
4	47	3	0	24	How much would you like to eat a pancake right now?	94	Meat	Meat/Banana	20	20.34
4	47	3	0	25	How much would you like to eat a croissant right now?	87	Meat	Meat/Banana	20	20.34
4	47	3	0	28	How much would you like to eat a banana right now?	85	Meat	Meat/Banana	20	20.34
4	47	3	0	29	How much would you like to eat a mango right now?	95	Meat	Meat/Banana	20	20.34
4	47	3	0	32	How much would you like to eat salted peanuts right now?	69	Meat	Meat/Banana	20	20.34
4	47	3	0	33	How much would you like to eat M&Ms right now?	81	Meat	Meat/Banana	20	20.34
4	47	3	0	34	How much would you like to eat cheese cubes right now?	92	Meat	Meat/Banana	20	20.34
4	47	3	0	35	How much would you like to eat strawberry yoghurt right now?	82	Meat	Meat/Banana	20	20.34
4	47	3	1	0	How well do you feel right now?	64	Meat	Meat/Banana	20	20.34
4	47	3	1	1	How hungry are you right now?	97	Meat	Meat/Banana	20	20.34
4	47	3	1	2	How much would you like to eat something right now?	89	Meat	Meat/Banana	20	20.34
4	47	3	1	3	How much do you like the odor right now?	93	Meat	Meat/Banana	20	20.34
4	47	3	1	4	How intense is the odor right now?	88	Meat	Meat/Banana	20	20.34
4	47	3	1	11	How much would you like to eat a sandwich with egg right now?	80	Meat	Meat/Banana	20	20.34
4	47	3	1	12	How much would you like to eat a sandwich with steamed meat right now?	89	Meat	Meat/Banana	20	20.34
4	47	3	1	15	How much would you like to eat tomato soup right now?	72	Meat	Meat/Banana	20	20.34
4	47	3	1	17	Hoe graag zou u op dit moment rundvleessoep willen eten?	76	Meat	Meat/Banana	20	20.34
4	47	3	1	20	How much would you like to eat a tompouce right now?	95	Meat	Meat/Banana	20	20.34
4	47	3	1	21	How much would you like to eat a banana pie right now?	88	Meat	Meat/Banana	20	20.34
4	47	3	1	23	How much would you like to eat a sandwich right now?	83	Meat	Meat/Banana	20	20.34
4	47	3	1	24	How much would you like to eat a pancake right now?	94	Meat	Meat/Banana	20	20.34
4	47	3	1	25	How much would you like to eat a croissant right now?	78	Meat	Meat/Banana	20	20.34
4	47	3	1	28	How much would you like to eat a banana right now?	82	Meat	Meat/Banana	20	20.34
4	47	3	1	29	How much would you like to eat a mango right now?	82	Meat	Meat/Banana	20	20.34
4	47	3	1	32	How much would you like to eat salted peanuts right now?	71	Meat	Meat/Banana	20	20.34
4	47	3	1	33	How much would you like to eat M&Ms right now?	74	Meat	Meat/Banana	20	20.34
4	47	3	1	34	How much would you like to eat cheese cubes right now?	97	Meat	Meat/Banana	20	20.34
4	47	3	1	35	How much would you like to eat strawberry yoghurt right now?	74	Meat	Meat/Banana	20	20.34
4	47	3	5	0	How well do you feel right now?	79	Meat	Meat/Banana	20	20.34
4	47	3	5	1	How hungry are you right now?	96	Meat	Meat/Banana	20	20.34
4	47	3	5	2	How much would you like to eat something right now?	99	Meat	Meat/Banana	20	20.34
4	47	3	5	3	How much do you like the odor right now?	83	Meat	Meat/Banana	20	20.34
4	47	3	5	4	How intense is the odor right now?	69	Meat	Meat/Banana	20	20.34
4	47	3	5	11	How much would you like to eat a sandwich with egg right now?	77	Meat	Meat/Banana	20	20.34
4	47	3	5	12	How much would you like to eat a sandwich with steamed meat right now?	93	Meat	Meat/Banana	20	20.34
4	47	3	5	15	How much would you like to eat tomato soup right now?	74	Meat	Meat/Banana	20	20.34
4	47	3	5	17	Hoe graag zou u op dit moment rundvleessoep willen eten?	80	Meat	Meat/Banana	20	20.34
4	47	3	5	20	How much would you like to eat a tompouce right now?	97	Meat	Meat/Banana	20	20.34
4	47	3	5	21	How much would you like to eat a banana pie right now?	84	Meat	Meat/Banana	20	20.34
4	47	3	5	23	How much would you like to eat a sandwich right now?	73	Meat	Meat/Banana	20	20.34
4	47	3	5	24	How much would you like to eat a pancake right now?	93	Meat	Meat/Banana	20	20.34
4	47	3	5	25	How much would you like to eat a croissant right now?	92	Meat	Meat/Banana	20	20.34
4	47	3	5	28	How much would you like to eat a banana right now?	88	Meat	Meat/Banana	20	20.34
4	47	3	5	29	How much would you like to eat a mango right now?	93	Meat	Meat/Banana	20	20.34
4	47	3	5	32	How much would you like to eat salted peanuts right now?	70	Meat	Meat/Banana	20	20.34
4	47	3	5	33	How much would you like to eat M&Ms right now?	69	Meat	Meat/Banana	20	20.34
4	47	3	5	34	How much would you like to eat cheese cubes right now?	99	Meat	Meat/Banana	20	20.34
4	47	3	5	35	How much would you like to eat strawberry yoghurt right now?	52	Meat	Meat/Banana	20	20.34
4	47	3	7	0	How well do you feel right now?	75	Meat	Meat/Banana	20	20.34
4	47	3	7	1	How hungry are you right now?	86	Meat	Meat/Banana	20	20.34
4	47	3	7	2	How much would you like to eat something right now?	73	Meat	Meat/Banana	20	20.34
4	47	3	7	3	How much do you like the odor right now?	55	Meat	Meat/Banana	20	20.34
4	47	3	7	4	How intense is the odor right now?	59	Meat	Meat/Banana	20	20.34
4	47	3	7	11	How much would you like to eat a sandwich with egg right now?	81	Meat	Meat/Banana	20	20.34
4	47	3	7	12	How much would you like to eat a sandwich with steamed meat right now?	93	Meat	Meat/Banana	20	20.34
4	47	3	7	15	How much would you like to eat tomato soup right now?	72	Meat	Meat/Banana	20	20.34
4	47	3	7	17	Hoe graag zou u op dit moment rundvleessoep willen eten?	80	Meat	Meat/Banana	20	20.34
4	47	3	7	20	How much would you like to eat a tompouce right now?	93	Meat	Meat/Banana	20	20.34
4	47	3	7	21	How much would you like to eat a banana pie right now?	97	Meat	Meat/Banana	20	20.34
4	47	3	7	23	How much would you like to eat a sandwich right now?	82	Meat	Meat/Banana	20	20.34
4	47	3	7	24	How much would you like to eat a pancake right now?	84	Meat	Meat/Banana	20	20.34
4	47	3	7	25	How much would you like to eat a croissant right now?	91	Meat	Meat/Banana	20	20.34
4	47	3	7	28	How much would you like to eat a banana right now?	85	Meat	Meat/Banana	20	20.34
4	47	3	7	29	How much would you like to eat a mango right now?	94	Meat	Meat/Banana	20	20.34
4	47	3	7	32	How much would you like to eat salted peanuts right now?	70	Meat	Meat/Banana	20	20.34
4	47	3	7	33	How much would you like to eat M&Ms right now?	79	Meat	Meat/Banana	20	20.34
4	47	3	7	34	How much would you like to eat cheese cubes right now?	98	Meat	Meat/Banana	20	20.34
4	47	3	7	35	How much would you like to eat strawberry yoghurt right now?	72	Meat	Meat/Banana	20	20.34
4	47	3	11	0	How well do you feel right now?	70	Meat	Meat/Banana	20	20.34
4	47	3	11	1	How hungry are you right now?	95	Meat	Meat/Banana	20	20.34
4	47	3	11	2	How much would you like to eat something right now?	91	Meat	Meat/Banana	20	20.34
4	47	3	11	3	How much do you like the odor right now?	67	Meat	Meat/Banana	20	20.34
4	47	3	11	4	How intense is the odor right now?	57	Meat	Meat/Banana	20	20.34
4	47	3	11	11	How much would you like to eat a sandwich with egg right now?	78	Meat	Meat/Banana	20	20.34
4	47	3	11	12	How much would you like to eat a sandwich with steamed meat right now?	87	Meat	Meat/Banana	20	20.34
4	47	3	11	15	How much would you like to eat tomato soup right now?	69	Meat	Meat/Banana	20	20.34
4	47	3	11	17	Hoe graag zou u op dit moment rundvleessoep willen eten?	74	Meat	Meat/Banana	20	20.34
4	47	3	11	20	How much would you like to eat a tompouce right now?	95	Meat	Meat/Banana	20	20.34
4	47	3	11	21	How much would you like to eat a banana pie right now?	91	Meat	Meat/Banana	20	20.34
4	47	3	11	23	How much would you like to eat a sandwich right now?	77	Meat	Meat/Banana	20	20.34
4	47	3	11	24	How much would you like to eat a pancake right now?	88	Meat	Meat/Banana	20	20.34
4	47	3	11	25	How much would you like to eat a croissant right now?	86	Meat	Meat/Banana	20	20.34
4	47	3	11	28	How much would you like to eat a banana right now?	84	Meat	Meat/Banana	20	20.34
4	47	3	11	29	How much would you like to eat a mango right now?	94	Meat	Meat/Banana	20	20.34
4	47	3	11	32	How much would you like to eat salted peanuts right now?	65	Meat	Meat/Banana	20	20.34
4	47	3	11	33	How much would you like to eat M&Ms right now?	71	Meat	Meat/Banana	20	20.34
4	47	3	11	34	How much would you like to eat cheese cubes right now?	95	Meat	Meat/Banana	20	20.34
4	47	3	11	35	How much would you like to eat strawberry yoghurt right now?	71	Meat	Meat/Banana	20	20.34
4	47	4	0	0	How well do you feel right now?	69	Meat	Banana/Meat	20	20.34
4	47	4	0	1	How hungry are you right now?	71	Meat	Banana/Meat	20	20.34
4	47	4	0	2	How much would you like to eat something right now?	79	Meat	Banana/Meat	20	20.34
4	47	4	0	3	How much do you like the odor right now?	32	Meat	Banana/Meat	20	20.34
4	47	4	0	4	How intense is the odor right now?	18	Meat	Banana/Meat	20	20.34
4	47	4	0	11	How much would you like to eat a sandwich with egg right now?	78	Meat	Banana/Meat	20	20.34
4	47	4	0	12	How much would you like to eat a sandwich with steamed meat right now?	79	Meat	Banana/Meat	20	20.34
4	47	4	0	15	How much would you like to eat tomato soup right now?	72	Meat	Banana/Meat	20	20.34
4	47	4	0	17	Hoe graag zou u op dit moment rundvleessoep willen eten?	66	Meat	Banana/Meat	20	20.34
4	47	4	0	20	How much would you like to eat a tompouce right now?	86	Meat	Banana/Meat	20	20.34
4	47	4	0	21	How much would you like to eat a banana pie right now?	89	Meat	Banana/Meat	20	20.34
4	47	4	0	23	How much would you like to eat a sandwich right now?	74	Meat	Banana/Meat	20	20.34
4	47	4	0	24	How much would you like to eat a pancake right now?	89	Meat	Banana/Meat	20	20.34
4	47	4	0	25	How much would you like to eat a croissant right now?	74	Meat	Banana/Meat	20	20.34
4	47	4	0	28	How much would you like to eat a banana right now?	77	Meat	Banana/Meat	20	20.34
4	47	4	0	29	How much would you like to eat a mango right now?	93	Meat	Banana/Meat	20	20.34
4	47	4	0	32	How much would you like to eat salted peanuts right now?	68	Meat	Banana/Meat	20	20.34
4	47	4	0	33	How much would you like to eat M&Ms right now?	69	Meat	Banana/Meat	20	20.34
4	47	4	0	34	How much would you like to eat cheese cubes right now?	81	Meat	Banana/Meat	20	20.34
4	47	4	0	35	How much would you like to eat strawberry yoghurt right now?	88	Meat	Banana/Meat	20	20.34
4	47	4	1	0	How well do you feel right now?	61	Meat	Banana/Meat	20	20.34
4	47	4	1	1	How hungry are you right now?	86	Meat	Banana/Meat	20	20.34
4	47	4	1	2	How much would you like to eat something right now?	75	Meat	Banana/Meat	20	20.34
4	47	4	1	3	How much do you like the odor right now?	50	Meat	Banana/Meat	20	20.34
4	47	4	1	4	How intense is the odor right now?	37	Meat	Banana/Meat	20	20.34
4	47	4	1	11	How much would you like to eat a sandwich with egg right now?	67	Meat	Banana/Meat	20	20.34
4	47	4	1	12	How much would you like to eat a sandwich with steamed meat right now?	78	Meat	Banana/Meat	20	20.34
4	47	4	1	15	How much would you like to eat tomato soup right now?	64	Meat	Banana/Meat	20	20.34
4	47	4	1	17	Hoe graag zou u op dit moment rundvleessoep willen eten?	64	Meat	Banana/Meat	20	20.34
4	47	4	1	20	How much would you like to eat a tompouce right now?	84	Meat	Banana/Meat	20	20.34
4	47	4	1	21	How much would you like to eat a banana pie right now?	90	Meat	Banana/Meat	20	20.34
4	47	4	1	23	How much would you like to eat a sandwich right now?	77	Meat	Banana/Meat	20	20.34
4	47	4	1	24	How much would you like to eat a pancake right now?	82	Meat	Banana/Meat	20	20.34
4	47	4	1	25	How much would you like to eat a croissant right now?	59	Meat	Banana/Meat	20	20.34
4	47	4	1	28	How much would you like to eat a banana right now?	81	Meat	Banana/Meat	20	20.34
4	47	4	1	29	How much would you like to eat a mango right now?	97	Meat	Banana/Meat	20	20.34
4	47	4	1	32	How much would you like to eat salted peanuts right now?	66	Meat	Banana/Meat	20	20.34
4	47	4	1	33	How much would you like to eat M&Ms right now?	62	Meat	Banana/Meat	20	20.34
4	47	4	1	34	How much would you like to eat cheese cubes right now?	89	Meat	Banana/Meat	20	20.34
4	47	4	1	35	How much would you like to eat strawberry yoghurt right now?	67	Meat	Banana/Meat	20	20.34
4	47	4	5	0	How well do you feel right now?	47	Meat	Banana/Meat	20	20.34
4	47	4	5	1	How hungry are you right now?	60	Meat	Banana/Meat	20	20.34
4	47	4	5	2	How much would you like to eat something right now?	73	Meat	Banana/Meat	20	20.34
4	47	4	5	3	How much do you like the odor right now?	51	Meat	Banana/Meat	20	20.34
4	47	4	5	4	How intense is the odor right now?	39	Meat	Banana/Meat	20	20.34
4	47	4	5	11	How much would you like to eat a sandwich with egg right now?	62	Meat	Banana/Meat	20	20.34
4	47	4	5	12	How much would you like to eat a sandwich with steamed meat right now?	82	Meat	Banana/Meat	20	20.34
4	47	4	5	15	How much would you like to eat tomato soup right now?	56	Meat	Banana/Meat	20	20.34
4	47	4	5	17	Hoe graag zou u op dit moment rundvleessoep willen eten?	68	Meat	Banana/Meat	20	20.34
4	47	4	5	20	How much would you like to eat a tompouce right now?	85	Meat	Banana/Meat	20	20.34
4	47	4	5	21	How much would you like to eat a banana pie right now?	80	Meat	Banana/Meat	20	20.34
4	47	4	5	23	How much would you like to eat a sandwich right now?	65	Meat	Banana/Meat	20	20.34
4	47	4	5	24	How much would you like to eat a pancake right now?	94	Meat	Banana/Meat	20	20.34
4	47	4	5	25	How much would you like to eat a croissant right now?	62	Meat	Banana/Meat	20	20.34
4	47	4	5	28	How much would you like to eat a banana right now?	72	Meat	Banana/Meat	20	20.34
4	47	4	5	29	How much would you like to eat a mango right now?	90	Meat	Banana/Meat	20	20.34
4	47	4	5	32	How much would you like to eat salted peanuts right now?	81	Meat	Banana/Meat	20	20.34
4	47	4	5	33	How much would you like to eat M&Ms right now?	62	Meat	Banana/Meat	20	20.34
4	47	4	5	34	How much would you like to eat cheese cubes right now?	80	Meat	Banana/Meat	20	20.34
4	47	4	5	35	How much would you like to eat strawberry yoghurt right now?	67	Meat	Banana/Meat	20	20.34
4	47	4	7	0	How well do you feel right now?	65	Meat	Banana/Meat	20	20.34
4	47	4	7	1	How hungry are you right now?	61	Meat	Banana/Meat	20	20.34
4	47	4	7	2	How much would you like to eat something right now?	52	Meat	Banana/Meat	20	20.34
4	47	4	7	3	How much do you like the odor right now?	76	Meat	Banana/Meat	20	20.34
4	47	4	7	4	How intense is the odor right now?	60	Meat	Banana/Meat	20	20.34
4	47	4	7	11	How much would you like to eat a sandwich with egg right now?	63	Meat	Banana/Meat	20	20.34
4	47	4	7	12	How much would you like to eat a sandwich with steamed meat right now?	85	Meat	Banana/Meat	20	20.34
4	47	4	7	15	How much would you like to eat tomato soup right now?	63	Meat	Banana/Meat	20	20.34
4	47	4	7	17	Hoe graag zou u op dit moment rundvleessoep willen eten?	76	Meat	Banana/Meat	20	20.34
4	47	4	7	20	How much would you like to eat a tompouce right now?	85	Meat	Banana/Meat	20	20.34
4	47	4	7	21	How much would you like to eat a banana pie right now?	83	Meat	Banana/Meat	20	20.34
4	47	4	7	23	How much would you like to eat a sandwich right now?	67	Meat	Banana/Meat	20	20.34
4	47	4	7	24	How much would you like to eat a pancake right now?	86	Meat	Banana/Meat	20	20.34
4	47	4	7	25	How much would you like to eat a croissant right now?	57	Meat	Banana/Meat	20	20.34
4	47	4	7	28	How much would you like to eat a banana right now?	80	Meat	Banana/Meat	20	20.34
4	47	4	7	29	How much would you like to eat a mango right now?	81	Meat	Banana/Meat	20	20.34
4	47	4	7	32	How much would you like to eat salted peanuts right now?	64	Meat	Banana/Meat	20	20.34
4	47	4	7	33	How much would you like to eat M&Ms right now?	66	Meat	Banana/Meat	20	20.34
4	47	4	7	34	How much would you like to eat cheese cubes right now?	76	Meat	Banana/Meat	20	20.34
4	47	4	7	35	How much would you like to eat strawberry yoghurt right now?	68	Meat	Banana/Meat	20	20.34
4	47	4	11	0	How well do you feel right now?	61	Meat	Banana/Meat	20	20.34
4	47	4	11	1	How hungry are you right now?	72	Meat	Banana/Meat	20	20.34
4	47	4	11	2	How much would you like to eat something right now?	66	Meat	Banana/Meat	20	20.34
4	47	4	11	3	How much do you like the odor right now?	73	Meat	Banana/Meat	20	20.34
4	47	4	11	4	How intense is the odor right now?	72	Meat	Banana/Meat	20	20.34
4	47	4	11	11	How much would you like to eat a sandwich with egg right now?	63	Meat	Banana/Meat	20	20.34
4	47	4	11	12	How much would you like to eat a sandwich with steamed meat right now?	71	Meat	Banana/Meat	20	20.34
4	47	4	11	15	How much would you like to eat tomato soup right now?	53	Meat	Banana/Meat	20	20.34
4	47	4	11	17	Hoe graag zou u op dit moment rundvleessoep willen eten?	63	Meat	Banana/Meat	20	20.34
4	47	4	11	20	How much would you like to eat a tompouce right now?	81	Meat	Banana/Meat	20	20.34
4	47	4	11	21	How much would you like to eat a banana pie right now?	68	Meat	Banana/Meat	20	20.34
4	47	4	11	23	How much would you like to eat a sandwich right now?	74	Meat	Banana/Meat	20	20.34
4	47	4	11	24	How much would you like to eat a pancake right now?	71	Meat	Banana/Meat	20	20.34
4	47	4	11	25	How much would you like to eat a croissant right now?	78	Meat	Banana/Meat	20	20.34
4	47	4	11	28	How much would you like to eat a banana right now?	73	Meat	Banana/Meat	20	20.34
4	47	4	11	29	How much would you like to eat a mango right now?	90	Meat	Banana/Meat	20	20.34
4	47	4	11	32	How much would you like to eat salted peanuts right now?	57	Meat	Banana/Meat	20	20.34
4	47	4	11	33	How much would you like to eat M&Ms right now?	59	Meat	Banana/Meat	20	20.34
4	47	4	11	34	How much would you like to eat cheese cubes right now?	75	Meat	Banana/Meat	20	20.34
4	47	4	11	35	How much would you like to eat strawberry yoghurt right now?	72	Meat	Banana/Meat	20	20.34
4	46	1	0	0	How well do you feel right now?	60	Banana	Banana/Meat	21	21.22
4	46	1	0	1	How hungry are you right now?	42	Banana	Banana/Meat	21	21.22
4	46	1	0	2	How much would you like to eat something right now?	59	Banana	Banana/Meat	21	21.22
4	46	1	0	3	How much do you like the odor right now?	64	Banana	Banana/Meat	21	21.22
4	46	1	0	4	How intense is the odor right now?	50	Banana	Banana/Meat	21	21.22
4	46	1	0	11	How much would you like to eat a sandwich with egg right now?	43	Banana	Banana/Meat	21	21.22
4	46	1	0	12	How much would you like to eat a sandwich with steamed meat right now?	46	Banana	Banana/Meat	21	21.22
4	46	1	0	15	How much would you like to eat tomato soup right now?	76	Banana	Banana/Meat	21	21.22
4	46	1	0	17	Hoe graag zou u op dit moment rundvleessoep willen eten?	58	Banana	Banana/Meat	21	21.22
4	46	1	0	20	How much would you like to eat a tompouce right now?	66	Banana	Banana/Meat	21	21.22
4	46	1	0	21	How much would you like to eat a banana pie right now?	74	Banana	Banana/Meat	21	21.22
4	46	1	0	23	How much would you like to eat a sandwich right now?	48	Banana	Banana/Meat	21	21.22
4	46	1	0	24	How much would you like to eat a pancake right now?	69	Banana	Banana/Meat	21	21.22
4	46	1	0	25	How much would you like to eat a croissant right now?	56	Banana	Banana/Meat	21	21.22
4	46	1	0	28	How much would you like to eat a banana right now?	52	Banana	Banana/Meat	21	21.22
4	46	1	0	29	How much would you like to eat a mango right now?	38	Banana	Banana/Meat	21	21.22
4	46	1	0	32	How much would you like to eat salted peanuts right now?	38	Banana	Banana/Meat	21	21.22
4	46	1	0	33	How much would you like to eat M&Ms right now?	61	Banana	Banana/Meat	21	21.22
4	46	1	0	34	How much would you like to eat cheese cubes right now?	66	Banana	Banana/Meat	21	21.22
4	46	1	0	35	How much would you like to eat strawberry yoghurt right now?	60	Banana	Banana/Meat	21	21.22
4	46	1	1	0	How well do you feel right now?	72	Banana	Banana/Meat	21	21.22
4	46	1	1	1	How hungry are you right now?	57	Banana	Banana/Meat	21	21.22
4	46	1	1	2	How much would you like to eat something right now?	63	Banana	Banana/Meat	21	21.22
4	46	1	1	3	How much do you like the odor right now?	69	Banana	Banana/Meat	21	21.22
4	46	1	1	4	How intense is the odor right now?	77	Banana	Banana/Meat	21	21.22
4	46	1	1	11	How much would you like to eat a sandwich with egg right now?	46	Banana	Banana/Meat	21	21.22
4	46	1	1	12	How much would you like to eat a sandwich with steamed meat right now?	54	Banana	Banana/Meat	21	21.22
4	46	1	1	15	How much would you like to eat tomato soup right now?	80	Banana	Banana/Meat	21	21.22
4	46	1	1	17	Hoe graag zou u op dit moment rundvleessoep willen eten?	51	Banana	Banana/Meat	21	21.22
4	46	1	1	20	How much would you like to eat a tompouce right now?	76	Banana	Banana/Meat	21	21.22
4	46	1	1	21	How much would you like to eat a banana pie right now?	75	Banana	Banana/Meat	21	21.22
4	46	1	1	23	How much would you like to eat a sandwich right now?	44	Banana	Banana/Meat	21	21.22
4	46	1	1	24	How much would you like to eat a pancake right now?	76	Banana	Banana/Meat	21	21.22
4	46	1	1	25	How much would you like to eat a croissant right now?	72	Banana	Banana/Meat	21	21.22
4	46	1	1	28	How much would you like to eat a banana right now?	76	Banana	Banana/Meat	21	21.22
4	46	1	1	29	How much would you like to eat a mango right now?	37	Banana	Banana/Meat	21	21.22
4	46	1	1	32	How much would you like to eat salted peanuts right now?	36	Banana	Banana/Meat	21	21.22
4	46	1	1	33	How much would you like to eat M&Ms right now?	70	Banana	Banana/Meat	21	21.22
4	46	1	1	34	How much would you like to eat cheese cubes right now?	70	Banana	Banana/Meat	21	21.22
4	46	1	1	35	How much would you like to eat strawberry yoghurt right now?	68	Banana	Banana/Meat	21	21.22
4	46	1	5	0	How well do you feel right now?	74	Banana	Banana/Meat	21	21.22
4	46	1	5	1	How hungry are you right now?	64	Banana	Banana/Meat	21	21.22
4	46	1	5	2	How much would you like to eat something right now?	72	Banana	Banana/Meat	21	21.22
4	46	1	5	3	How much do you like the odor right now?	79	Banana	Banana/Meat	21	21.22
4	46	1	5	4	How intense is the odor right now?	78	Banana	Banana/Meat	21	21.22
4	46	1	5	11	How much would you like to eat a sandwich with egg right now?	51	Banana	Banana/Meat	21	21.22
4	46	1	5	12	How much would you like to eat a sandwich with steamed meat right now?	51	Banana	Banana/Meat	21	21.22
4	46	1	5	15	How much would you like to eat tomato soup right now?	71	Banana	Banana/Meat	21	21.22
4	46	1	5	17	Hoe graag zou u op dit moment rundvleessoep willen eten?	44	Banana	Banana/Meat	21	21.22
4	46	1	5	20	How much would you like to eat a tompouce right now?	79	Banana	Banana/Meat	21	21.22
4	46	1	5	21	How much would you like to eat a banana pie right now?	77	Banana	Banana/Meat	21	21.22
4	46	1	5	23	How much would you like to eat a sandwich right now?	45	Banana	Banana/Meat	21	21.22
4	46	1	5	24	How much would you like to eat a pancake right now?	68	Banana	Banana/Meat	21	21.22
4	46	1	5	25	How much would you like to eat a croissant right now?	58	Banana	Banana/Meat	21	21.22
4	46	1	5	28	How much would you like to eat a banana right now?	78	Banana	Banana/Meat	21	21.22
4	46	1	5	29	How much would you like to eat a mango right now?	32	Banana	Banana/Meat	21	21.22
4	46	1	5	32	How much would you like to eat salted peanuts right now?	33	Banana	Banana/Meat	21	21.22
4	46	1	5	33	How much would you like to eat M&Ms right now?	64	Banana	Banana/Meat	21	21.22
4	46	1	5	34	How much would you like to eat cheese cubes right now?	74	Banana	Banana/Meat	21	21.22
4	46	1	5	35	How much would you like to eat strawberry yoghurt right now?	68	Banana	Banana/Meat	21	21.22
4	46	1	7	0	How well do you feel right now?	71	Banana	Banana/Meat	21	21.22
4	46	1	7	1	How hungry are you right now?	69	Banana	Banana/Meat	21	21.22
4	46	1	7	2	How much would you like to eat something right now?	74	Banana	Banana/Meat	21	21.22
4	46	1	7	3	How much do you like the odor right now?	77	Banana	Banana/Meat	21	21.22
4	46	1	7	4	How intense is the odor right now?	85	Banana	Banana/Meat	21	21.22
4	46	1	7	11	How much would you like to eat a sandwich with egg right now?	53	Banana	Banana/Meat	21	21.22
4	46	1	7	12	How much would you like to eat a sandwich with steamed meat right now?	56	Banana	Banana/Meat	21	21.22
4	46	1	7	15	How much would you like to eat tomato soup right now?	71	Banana	Banana/Meat	21	21.22
4	46	1	7	17	Hoe graag zou u op dit moment rundvleessoep willen eten?	65	Banana	Banana/Meat	21	21.22
4	46	1	7	20	How much would you like to eat a tompouce right now?	46	Banana	Banana/Meat	21	21.22
4	46	1	7	21	How much would you like to eat a banana pie right now?	42	Banana	Banana/Meat	21	21.22
4	46	1	7	23	How much would you like to eat a sandwich right now?	53	Banana	Banana/Meat	21	21.22
4	46	1	7	24	How much would you like to eat a pancake right now?	51	Banana	Banana/Meat	21	21.22
4	46	1	7	25	How much would you like to eat a croissant right now?	35	Banana	Banana/Meat	21	21.22
4	46	1	7	28	How much would you like to eat a banana right now?	41	Banana	Banana/Meat	21	21.22
4	46	1	7	29	How much would you like to eat a mango right now?	32	Banana	Banana/Meat	21	21.22
4	46	1	7	32	How much would you like to eat salted peanuts right now?	41	Banana	Banana/Meat	21	21.22
4	46	1	7	33	How much would you like to eat M&Ms right now?	51	Banana	Banana/Meat	21	21.22
4	46	1	7	34	How much would you like to eat cheese cubes right now?	64	Banana	Banana/Meat	21	21.22
4	46	1	7	35	How much would you like to eat strawberry yoghurt right now?	51	Banana	Banana/Meat	21	21.22
4	46	1	11	0	How well do you feel right now?	72	Banana	Banana/Meat	21	21.22
4	46	1	11	1	How hungry are you right now?	79	Banana	Banana/Meat	21	21.22
4	46	1	11	2	How much would you like to eat something right now?	87	Banana	Banana/Meat	21	21.22
4	46	1	11	3	How much do you like the odor right now?	88	Banana	Banana/Meat	21	21.22
4	46	1	11	4	How intense is the odor right now?	82	Banana	Banana/Meat	21	21.22
4	46	1	11	11	How much would you like to eat a sandwich with egg right now?	52	Banana	Banana/Meat	21	21.22
4	46	1	11	12	How much would you like to eat a sandwich with steamed meat right now?	75	Banana	Banana/Meat	21	21.22
4	46	1	11	15	How much would you like to eat tomato soup right now?	79	Banana	Banana/Meat	21	21.22
4	46	1	11	17	Hoe graag zou u op dit moment rundvleessoep willen eten?	64	Banana	Banana/Meat	21	21.22
4	46	1	11	20	How much would you like to eat a tompouce right now?	57	Banana	Banana/Meat	21	21.22
4	46	1	11	21	How much would you like to eat a banana pie right now?	33	Banana	Banana/Meat	21	21.22
4	46	1	11	23	How much would you like to eat a sandwich right now?	50	Banana	Banana/Meat	21	21.22
4	46	1	11	24	How much would you like to eat a pancake right now?	66	Banana	Banana/Meat	21	21.22
4	46	1	11	25	How much would you like to eat a croissant right now?	44	Banana	Banana/Meat	21	21.22
4	46	1	11	28	How much would you like to eat a banana right now?	37	Banana	Banana/Meat	21	21.22
4	46	1	11	29	How much would you like to eat a mango right now?	31	Banana	Banana/Meat	21	21.22
4	46	1	11	32	How much would you like to eat salted peanuts right now?	29	Banana	Banana/Meat	21	21.22
4	46	1	11	33	How much would you like to eat M&Ms right now?	70	Banana	Banana/Meat	21	21.22
4	46	1	11	34	How much would you like to eat cheese cubes right now?	77	Banana	Banana/Meat	21	21.22
4	46	1	11	35	How much would you like to eat strawberry yoghurt right now?	54	Banana	Banana/Meat	21	21.22
4	46	2	0	0	How well do you feel right now?	82	Meat	Meat/Banana	21	21.22
4	46	2	0	1	How hungry are you right now?	81	Meat	Meat/Banana	21	21.22
4	46	2	0	2	How much would you like to eat something right now?	82	Meat	Meat/Banana	21	21.22
4	46	2	0	3	How much do you like the odor right now?	75	Meat	Meat/Banana	21	21.22
4	46	2	0	4	How intense is the odor right now?	61	Meat	Meat/Banana	21	21.22
4	46	2	0	11	How much would you like to eat a sandwich with egg right now?	55	Meat	Meat/Banana	21	21.22
4	46	2	0	12	How much would you like to eat a sandwich with steamed meat right now?	69	Meat	Meat/Banana	21	21.22
4	46	2	0	15	How much would you like to eat tomato soup right now?	81	Meat	Meat/Banana	21	21.22
4	46	2	0	17	Hoe graag zou u op dit moment rundvleessoep willen eten?	69	Meat	Meat/Banana	21	21.22
4	46	2	0	20	How much would you like to eat a tompouce right now?	82	Meat	Meat/Banana	21	21.22
4	46	2	0	21	How much would you like to eat a banana pie right now?	72	Meat	Meat/Banana	21	21.22
4	46	2	0	23	How much would you like to eat a sandwich right now?	40	Meat	Meat/Banana	21	21.22
4	46	2	0	24	How much would you like to eat a pancake right now?	59	Meat	Meat/Banana	21	21.22
4	46	2	0	25	How much would you like to eat a croissant right now?	58	Meat	Meat/Banana	21	21.22
4	46	2	0	28	How much would you like to eat a banana right now?	57	Meat	Meat/Banana	21	21.22
4	46	2	0	29	How much would you like to eat a mango right now?	29	Meat	Meat/Banana	21	21.22
4	46	2	0	32	How much would you like to eat salted peanuts right now?	34	Meat	Meat/Banana	21	21.22
4	46	2	0	33	How much would you like to eat M&Ms right now?	70	Meat	Meat/Banana	21	21.22
4	46	2	0	34	How much would you like to eat cheese cubes right now?	79	Meat	Meat/Banana	21	21.22
4	46	2	0	35	How much would you like to eat strawberry yoghurt right now?	68	Meat	Meat/Banana	21	21.22
4	46	2	1	0	How well do you feel right now?	79	Meat	Meat/Banana	21	21.22
4	46	2	1	1	How hungry are you right now?	84	Meat	Meat/Banana	21	21.22
4	46	2	1	2	How much would you like to eat something right now?	95	Meat	Meat/Banana	21	21.22
4	46	2	1	3	How much do you like the odor right now?	89	Meat	Meat/Banana	21	21.22
4	46	2	1	4	How intense is the odor right now?	82	Meat	Meat/Banana	21	21.22
4	46	2	1	11	How much would you like to eat a sandwich with egg right now?	54	Meat	Meat/Banana	21	21.22
4	46	2	1	12	How much would you like to eat a sandwich with steamed meat right now?	80	Meat	Meat/Banana	21	21.22
4	46	2	1	15	How much would you like to eat tomato soup right now?	89	Meat	Meat/Banana	21	21.22
4	46	2	1	17	Hoe graag zou u op dit moment rundvleessoep willen eten?	80	Meat	Meat/Banana	21	21.22
4	46	2	1	20	How much would you like to eat a tompouce right now?	68	Meat	Meat/Banana	21	21.22
4	46	2	1	21	How much would you like to eat a banana pie right now?	67	Meat	Meat/Banana	21	21.22
4	46	2	1	23	How much would you like to eat a sandwich right now?	60	Meat	Meat/Banana	21	21.22
4	46	2	1	24	How much would you like to eat a pancake right now?	70	Meat	Meat/Banana	21	21.22
4	46	2	1	25	How much would you like to eat a croissant right now?	52	Meat	Meat/Banana	21	21.22
4	46	2	1	28	How much would you like to eat a banana right now?	64	Meat	Meat/Banana	21	21.22
4	46	2	1	29	How much would you like to eat a mango right now?	20	Meat	Meat/Banana	21	21.22
4	46	2	1	32	How much would you like to eat salted peanuts right now?	29	Meat	Meat/Banana	21	21.22
4	46	2	1	33	How much would you like to eat M&Ms right now?	83	Meat	Meat/Banana	21	21.22
4	46	2	1	34	How much would you like to eat cheese cubes right now?	83	Meat	Meat/Banana	21	21.22
4	46	2	1	35	How much would you like to eat strawberry yoghurt right now?	71	Meat	Meat/Banana	21	21.22
4	46	2	5	0	How well do you feel right now?	86	Meat	Meat/Banana	21	21.22
4	46	2	5	1	How hungry are you right now?	88	Meat	Meat/Banana	21	21.22
4	46	2	5	2	How much would you like to eat something right now?	89	Meat	Meat/Banana	21	21.22
4	46	2	5	3	How much do you like the odor right now?	90	Meat	Meat/Banana	21	21.22
4	46	2	5	4	How intense is the odor right now?	81	Meat	Meat/Banana	21	21.22
4	46	2	5	11	How much would you like to eat a sandwich with egg right now?	53	Meat	Meat/Banana	21	21.22
4	46	2	5	12	How much would you like to eat a sandwich with steamed meat right now?	75	Meat	Meat/Banana	21	21.22
4	46	2	5	15	How much would you like to eat tomato soup right now?	93	Meat	Meat/Banana	21	21.22
4	46	2	5	17	Hoe graag zou u op dit moment rundvleessoep willen eten?	80	Meat	Meat/Banana	21	21.22
4	46	2	5	20	How much would you like to eat a tompouce right now?	63	Meat	Meat/Banana	21	21.22
4	46	2	5	21	How much would you like to eat a banana pie right now?	77	Meat	Meat/Banana	21	21.22
4	46	2	5	23	How much would you like to eat a sandwich right now?	50	Meat	Meat/Banana	21	21.22
4	46	2	5	24	How much would you like to eat a pancake right now?	66	Meat	Meat/Banana	21	21.22
4	46	2	5	25	How much would you like to eat a croissant right now?	55	Meat	Meat/Banana	21	21.22
4	46	2	5	28	How much would you like to eat a banana right now?	59	Meat	Meat/Banana	21	21.22
4	46	2	5	29	How much would you like to eat a mango right now?	17	Meat	Meat/Banana	21	21.22
4	46	2	5	32	How much would you like to eat salted peanuts right now?	32	Meat	Meat/Banana	21	21.22
4	46	2	5	33	How much would you like to eat M&Ms right now?	81	Meat	Meat/Banana	21	21.22
4	46	2	5	34	How much would you like to eat cheese cubes right now?	75	Meat	Meat/Banana	21	21.22
4	46	2	5	35	How much would you like to eat strawberry yoghurt right now?	56	Meat	Meat/Banana	21	21.22
4	46	2	7	0	How well do you feel right now?	84	Meat	Meat/Banana	21	21.22
4	46	2	7	1	How hungry are you right now?	81	Meat	Meat/Banana	21	21.22
4	46	2	7	2	How much would you like to eat something right now?	93	Meat	Meat/Banana	21	21.22
4	46	2	7	3	How much do you like the odor right now?	75	Meat	Meat/Banana	21	21.22
4	46	2	7	4	How intense is the odor right now?	83	Meat	Meat/Banana	21	21.22
4	46	2	7	11	How much would you like to eat a sandwich with egg right now?	53	Meat	Meat/Banana	21	21.22
4	46	2	7	12	How much would you like to eat a sandwich with steamed meat right now?	65	Meat	Meat/Banana	21	21.22
4	46	2	7	15	How much would you like to eat tomato soup right now?	87	Meat	Meat/Banana	21	21.22
4	46	2	7	17	Hoe graag zou u op dit moment rundvleessoep willen eten?	78	Meat	Meat/Banana	21	21.22
4	46	2	7	20	How much would you like to eat a tompouce right now?	70	Meat	Meat/Banana	21	21.22
4	46	2	7	21	How much would you like to eat a banana pie right now?	78	Meat	Meat/Banana	21	21.22
4	46	2	7	23	How much would you like to eat a sandwich right now?	52	Meat	Meat/Banana	21	21.22
4	46	2	7	24	How much would you like to eat a pancake right now?	62	Meat	Meat/Banana	21	21.22
4	46	2	7	25	How much would you like to eat a croissant right now?	52	Meat	Meat/Banana	21	21.22
4	46	2	7	28	How much would you like to eat a banana right now?	84	Meat	Meat/Banana	21	21.22
4	46	2	7	29	How much would you like to eat a mango right now?	17	Meat	Meat/Banana	21	21.22
4	46	2	7	32	How much would you like to eat salted peanuts right now?	29	Meat	Meat/Banana	21	21.22
4	46	2	7	33	How much would you like to eat M&Ms right now?	82	Meat	Meat/Banana	21	21.22
4	46	2	7	34	How much would you like to eat cheese cubes right now?	79	Meat	Meat/Banana	21	21.22
4	46	2	7	35	How much would you like to eat strawberry yoghurt right now?	63	Meat	Meat/Banana	21	21.22
4	46	2	11	0	How well do you feel right now?	85	Meat	Meat/Banana	21	21.22
4	46	2	11	1	How hungry are you right now?	87	Meat	Meat/Banana	21	21.22
4	46	2	11	2	How much would you like to eat something right now?	92	Meat	Meat/Banana	21	21.22
4	46	2	11	3	How much do you like the odor right now?	84	Meat	Meat/Banana	21	21.22
4	46	2	11	4	How intense is the odor right now?	81	Meat	Meat/Banana	21	21.22
4	46	2	11	11	How much would you like to eat a sandwich with egg right now?	51	Meat	Meat/Banana	21	21.22
4	46	2	11	12	How much would you like to eat a sandwich with steamed meat right now?	69	Meat	Meat/Banana	21	21.22
4	46	2	11	15	How much would you like to eat tomato soup right now?	87	Meat	Meat/Banana	21	21.22
4	46	2	11	17	Hoe graag zou u op dit moment rundvleessoep willen eten?	78	Meat	Meat/Banana	21	21.22
4	46	2	11	20	How much would you like to eat a tompouce right now?	68	Meat	Meat/Banana	21	21.22
4	46	2	11	21	How much would you like to eat a banana pie right now?	73	Meat	Meat/Banana	21	21.22
4	46	2	11	23	How much would you like to eat a sandwich right now?	52	Meat	Meat/Banana	21	21.22
4	46	2	11	24	How much would you like to eat a pancake right now?	53	Meat	Meat/Banana	21	21.22
4	46	2	11	25	How much would you like to eat a croissant right now?	53	Meat	Meat/Banana	21	21.22
4	46	2	11	28	How much would you like to eat a banana right now?	65	Meat	Meat/Banana	21	21.22
4	46	2	11	29	How much would you like to eat a mango right now?	24	Meat	Meat/Banana	21	21.22
4	46	2	11	32	How much would you like to eat salted peanuts right now?	17	Meat	Meat/Banana	21	21.22
4	46	2	11	33	How much would you like to eat M&Ms right now?	54	Meat	Meat/Banana	21	21.22
4	46	2	11	34	How much would you like to eat cheese cubes right now?	75	Meat	Meat/Banana	21	21.22
4	46	2	11	35	How much would you like to eat strawberry yoghurt right now?	54	Meat	Meat/Banana	21	21.22
4	46	3	0	0	How well do you feel right now?	85	Meat	No/Banana	21	21.22
4	46	3	0	1	How hungry are you right now?	72	Meat	No/Banana	21	21.22
4	46	3	0	2	How much would you like to eat something right now?	86	Meat	No/Banana	21	21.22
4	46	3	0	3	How much do you like the odor right now?	61	Meat	No/Banana	21	21.22
4	46	3	0	4	How intense is the odor right now?	58	Meat	No/Banana	21	21.22
4	46	3	0	11	How much would you like to eat a sandwich with egg right now?	50	Meat	No/Banana	21	21.22
4	46	3	0	12	How much would you like to eat a sandwich with steamed meat right now?	74	Meat	No/Banana	21	21.22
4	46	3	0	15	How much would you like to eat tomato soup right now?	80	Meat	No/Banana	21	21.22
4	46	3	0	17	Hoe graag zou u op dit moment rundvleessoep willen eten?	65	Meat	No/Banana	21	21.22
4	46	3	0	20	How much would you like to eat a tompouce right now?	79	Meat	No/Banana	21	21.22
4	46	3	0	21	How much would you like to eat a banana pie right now?	76	Meat	No/Banana	21	21.22
4	46	3	0	23	How much would you like to eat a sandwich right now?	49	Meat	No/Banana	21	21.22
4	46	3	0	24	How much would you like to eat a pancake right now?	68	Meat	No/Banana	21	21.22
4	46	3	0	25	How much would you like to eat a croissant right now?	49	Meat	No/Banana	21	21.22
4	46	3	0	28	How much would you like to eat a banana right now?	74	Meat	No/Banana	21	21.22
4	46	3	0	29	How much would you like to eat a mango right now?	30	Meat	No/Banana	21	21.22
4	46	3	0	32	How much would you like to eat salted peanuts right now?	34	Meat	No/Banana	21	21.22
4	46	3	0	33	How much would you like to eat M&Ms right now?	84	Meat	No/Banana	21	21.22
4	46	3	0	34	How much would you like to eat cheese cubes right now?	67	Meat	No/Banana	21	21.22
4	46	3	0	35	How much would you like to eat strawberry yoghurt right now?	67	Meat	No/Banana	21	21.22
4	46	3	1	0	How well do you feel right now?	81	Meat	No/Banana	21	21.22
4	46	3	1	1	How hungry are you right now?	74	Meat	No/Banana	21	21.22
4	46	3	1	2	How much would you like to eat something right now?	79	Meat	No/Banana	21	21.22
4	46	3	1	3	How much do you like the odor right now?	50	Meat	No/Banana	21	21.22
4	46	3	1	4	How intense is the odor right now?	36	Meat	No/Banana	21	21.22
4	46	3	1	11	How much would you like to eat a sandwich with egg right now?	56	Meat	No/Banana	21	21.22
4	46	3	1	12	How much would you like to eat a sandwich with steamed meat right now?	74	Meat	No/Banana	21	21.22
4	46	3	1	15	How much would you like to eat tomato soup right now?	76	Meat	No/Banana	21	21.22
4	46	3	1	17	Hoe graag zou u op dit moment rundvleessoep willen eten?	67	Meat	No/Banana	21	21.22
4	46	3	1	20	How much would you like to eat a tompouce right now?	71	Meat	No/Banana	21	21.22
4	46	3	1	21	How much would you like to eat a banana pie right now?	69	Meat	No/Banana	21	21.22
4	46	3	1	23	How much would you like to eat a sandwich right now?	48	Meat	No/Banana	21	21.22
4	46	3	1	24	How much would you like to eat a pancake right now?	68	Meat	No/Banana	21	21.22
4	46	3	1	25	How much would you like to eat a croissant right now?	51	Meat	No/Banana	21	21.22
4	46	3	1	28	How much would you like to eat a banana right now?	62	Meat	No/Banana	21	21.22
4	46	3	1	29	How much would you like to eat a mango right now?	27	Meat	No/Banana	21	21.22
4	46	3	1	32	How much would you like to eat salted peanuts right now?	27	Meat	No/Banana	21	21.22
4	46	3	1	33	How much would you like to eat M&Ms right now?	80	Meat	No/Banana	21	21.22
4	46	3	1	34	How much would you like to eat cheese cubes right now?	63	Meat	No/Banana	21	21.22
4	46	3	1	35	How much would you like to eat strawberry yoghurt right now?	66	Meat	No/Banana	21	21.22
4	46	3	5	0	How well do you feel right now?	76	Meat	No/Banana	21	21.22
4	46	3	5	1	How hungry are you right now?	82	Meat	No/Banana	21	21.22
4	46	3	5	2	How much would you like to eat something right now?	85	Meat	No/Banana	21	21.22
4	46	3	5	3	How much do you like the odor right now?	51	Meat	No/Banana	21	21.22
4	46	3	5	4	How intense is the odor right now?	48	Meat	No/Banana	21	21.22
4	46	3	5	11	How much would you like to eat a sandwich with egg right now?	54	Meat	No/Banana	21	21.22
4	46	3	5	12	How much would you like to eat a sandwich with steamed meat right now?	78	Meat	No/Banana	21	21.22
4	46	3	5	15	How much would you like to eat tomato soup right now?	82	Meat	No/Banana	21	21.22
4	46	3	5	17	Hoe graag zou u op dit moment rundvleessoep willen eten?	68	Meat	No/Banana	21	21.22
4	46	3	5	20	How much would you like to eat a tompouce right now?	82	Meat	No/Banana	21	21.22
4	46	3	5	21	How much would you like to eat a banana pie right now?	79	Meat	No/Banana	21	21.22
4	46	3	5	23	How much would you like to eat a sandwich right now?	59	Meat	No/Banana	21	21.22
4	46	3	5	24	How much would you like to eat a pancake right now?	75	Meat	No/Banana	21	21.22
4	46	3	5	25	How much would you like to eat a croissant right now?	52	Meat	No/Banana	21	21.22
4	46	3	5	28	How much would you like to eat a banana right now?	75	Meat	No/Banana	21	21.22
4	46	3	5	29	How much would you like to eat a mango right now?	29	Meat	No/Banana	21	21.22
4	46	3	5	32	How much would you like to eat salted peanuts right now?	27	Meat	No/Banana	21	21.22
4	46	3	5	33	How much would you like to eat M&Ms right now?	78	Meat	No/Banana	21	21.22
4	46	3	5	34	How much would you like to eat cheese cubes right now?	73	Meat	No/Banana	21	21.22
4	46	3	5	35	How much would you like to eat strawberry yoghurt right now?	72	Meat	No/Banana	21	21.22
4	46	3	7	0	How well do you feel right now?	80	Meat	No/Banana	21	21.22
4	46	3	7	1	How hungry are you right now?	74	Meat	No/Banana	21	21.22
4	46	3	7	2	How much would you like to eat something right now?	86	Meat	No/Banana	21	21.22
4	46	3	7	3	How much do you like the odor right now?	81	Meat	No/Banana	21	21.22
4	46	3	7	4	How intense is the odor right now?	75	Meat	No/Banana	21	21.22
4	46	3	7	11	How much would you like to eat a sandwich with egg right now?	50	Meat	No/Banana	21	21.22
4	46	3	7	12	How much would you like to eat a sandwich with steamed meat right now?	81	Meat	No/Banana	21	21.22
4	46	3	7	15	How much would you like to eat tomato soup right now?	81	Meat	No/Banana	21	21.22
4	46	3	7	17	Hoe graag zou u op dit moment rundvleessoep willen eten?	72	Meat	No/Banana	21	21.22
4	46	3	7	20	How much would you like to eat a tompouce right now?	77	Meat	No/Banana	21	21.22
4	46	3	7	21	How much would you like to eat a banana pie right now?	73	Meat	No/Banana	21	21.22
4	46	3	7	23	How much would you like to eat a sandwich right now?	60	Meat	No/Banana	21	21.22
4	46	3	7	24	How much would you like to eat a pancake right now?	71	Meat	No/Banana	21	21.22
4	46	3	7	25	How much would you like to eat a croissant right now?	55	Meat	No/Banana	21	21.22
4	46	3	7	28	How much would you like to eat a banana right now?	73	Meat	No/Banana	21	21.22
4	46	3	7	29	How much would you like to eat a mango right now?	19	Meat	No/Banana	21	21.22
4	46	3	7	32	How much would you like to eat salted peanuts right now?	18	Meat	No/Banana	21	21.22
4	46	3	7	33	How much would you like to eat M&Ms right now?	84	Meat	No/Banana	21	21.22
4	46	3	7	34	How much would you like to eat cheese cubes right now?	75	Meat	No/Banana	21	21.22
4	46	3	7	35	How much would you like to eat strawberry yoghurt right now?	66	Meat	No/Banana	21	21.22
4	46	3	11	0	How well do you feel right now?	79	Meat	No/Banana	21	21.22
4	46	3	11	1	How hungry are you right now?	83	Meat	No/Banana	21	21.22
4	46	3	11	2	How much would you like to eat something right now?	87	Meat	No/Banana	21	21.22
4	46	3	11	3	How much do you like the odor right now?	84	Meat	No/Banana	21	21.22
4	46	3	11	4	How intense is the odor right now?	78	Meat	No/Banana	21	21.22
4	46	3	11	11	How much would you like to eat a sandwich with egg right now?	60	Meat	No/Banana	21	21.22
4	46	3	11	12	How much would you like to eat a sandwich with steamed meat right now?	83	Meat	No/Banana	21	21.22
4	46	3	11	15	How much would you like to eat tomato soup right now?	80	Meat	No/Banana	21	21.22
4	46	3	11	17	Hoe graag zou u op dit moment rundvleessoep willen eten?	67	Meat	No/Banana	21	21.22
4	46	3	11	20	How much would you like to eat a tompouce right now?	76	Meat	No/Banana	21	21.22
4	46	3	11	21	How much would you like to eat a banana pie right now?	73	Meat	No/Banana	21	21.22
4	46	3	11	23	How much would you like to eat a sandwich right now?	56	Meat	No/Banana	21	21.22
4	46	3	11	24	How much would you like to eat a pancake right now?	73	Meat	No/Banana	21	21.22
4	46	3	11	25	How much would you like to eat a croissant right now?	56	Meat	No/Banana	21	21.22
4	46	3	11	28	How much would you like to eat a banana right now?	72	Meat	No/Banana	21	21.22
4	46	3	11	29	How much would you like to eat a mango right now?	19	Meat	No/Banana	21	21.22
4	46	3	11	32	How much would you like to eat salted peanuts right now?	18	Meat	No/Banana	21	21.22
4	46	3	11	33	How much would you like to eat M&Ms right now?	76	Meat	No/Banana	21	21.22
4	46	3	11	34	How much would you like to eat cheese cubes right now?	77	Meat	No/Banana	21	21.22
4	46	3	11	35	How much would you like to eat strawberry yoghurt right now?	67	Meat	No/Banana	21	21.22
4	46	4	0	0	How well do you feel right now?	77	Meat	No/Meat	21	21.22
4	46	4	0	1	How hungry are you right now?	79	Meat	No/Meat	21	21.22
4	46	4	0	2	How much would you like to eat something right now?	79	Meat	No/Meat	21	21.22
4	46	4	0	3	How much do you like the odor right now?	48	Meat	No/Meat	21	21.22
4	46	4	0	4	How intense is the odor right now?	55	Meat	No/Meat	21	21.22
4	46	4	0	11	How much would you like to eat a sandwich with egg right now?	51	Meat	No/Meat	21	21.22
4	46	4	0	12	How much would you like to eat a sandwich with steamed meat right now?	68	Meat	No/Meat	21	21.22
4	46	4	0	15	How much would you like to eat tomato soup right now?	68	Meat	No/Meat	21	21.22
4	46	4	0	17	Hoe graag zou u op dit moment rundvleessoep willen eten?	79	Meat	No/Meat	21	21.22
4	46	4	0	20	How much would you like to eat a tompouce right now?	71	Meat	No/Meat	21	21.22
4	46	4	0	21	How much would you like to eat a banana pie right now?	75	Meat	No/Meat	21	21.22
4	46	4	0	23	How much would you like to eat a sandwich right now?	50	Meat	No/Meat	21	21.22
4	46	4	0	24	How much would you like to eat a pancake right now?	77	Meat	No/Meat	21	21.22
4	46	4	0	25	How much would you like to eat a croissant right now?	54	Meat	No/Meat	21	21.22
4	46	4	0	28	How much would you like to eat a banana right now?	72	Meat	No/Meat	21	21.22
4	46	4	0	29	How much would you like to eat a mango right now?	18	Meat	No/Meat	21	21.22
4	46	4	0	32	How much would you like to eat salted peanuts right now?	32	Meat	No/Meat	21	21.22
4	46	4	0	33	How much would you like to eat M&Ms right now?	70	Meat	No/Meat	21	21.22
4	46	4	0	34	How much would you like to eat cheese cubes right now?	76	Meat	No/Meat	21	21.22
4	46	4	0	35	How much would you like to eat strawberry yoghurt right now?	63	Meat	No/Meat	21	21.22
4	46	4	1	0	How well do you feel right now?	72	Meat	No/Meat	21	21.22
4	46	4	1	1	How hungry are you right now?	71	Meat	No/Meat	21	21.22
4	46	4	1	2	How much would you like to eat something right now?	70	Meat	No/Meat	21	21.22
4	46	4	1	3	How much do you like the odor right now?	52	Meat	No/Meat	21	21.22
4	46	4	1	4	How intense is the odor right now?	33	Meat	No/Meat	21	21.22
4	46	4	1	11	How much would you like to eat a sandwich with egg right now?	60	Meat	No/Meat	21	21.22
4	46	4	1	12	How much would you like to eat a sandwich with steamed meat right now?	68	Meat	No/Meat	21	21.22
4	46	4	1	15	How much would you like to eat tomato soup right now?	69	Meat	No/Meat	21	21.22
4	46	4	1	17	Hoe graag zou u op dit moment rundvleessoep willen eten?	70	Meat	No/Meat	21	21.22
4	46	4	1	20	How much would you like to eat a tompouce right now?	66	Meat	No/Meat	21	21.22
4	46	4	1	21	How much would you like to eat a banana pie right now?	75	Meat	No/Meat	21	21.22
4	46	4	1	23	How much would you like to eat a sandwich right now?	46	Meat	No/Meat	21	21.22
4	46	4	1	24	How much would you like to eat a pancake right now?	67	Meat	No/Meat	21	21.22
4	46	4	1	25	How much would you like to eat a croissant right now?	51	Meat	No/Meat	21	21.22
4	46	4	1	28	How much would you like to eat a banana right now?	64	Meat	No/Meat	21	21.22
4	46	4	1	29	How much would you like to eat a mango right now?	28	Meat	No/Meat	21	21.22
4	46	4	1	32	How much would you like to eat salted peanuts right now?	25	Meat	No/Meat	21	21.22
4	46	4	1	33	How much would you like to eat M&Ms right now?	84	Meat	No/Meat	21	21.22
4	46	4	1	34	How much would you like to eat cheese cubes right now?	76	Meat	No/Meat	21	21.22
4	46	4	1	35	How much would you like to eat strawberry yoghurt right now?	74	Meat	No/Meat	21	21.22
4	46	4	5	0	How well do you feel right now?	77	Meat	No/Meat	21	21.22
4	46	4	5	1	How hungry are you right now?	83	Meat	No/Meat	21	21.22
4	46	4	5	2	How much would you like to eat something right now?	82	Meat	No/Meat	21	21.22
4	46	4	5	3	How much do you like the odor right now?	55	Meat	No/Meat	21	21.22
4	46	4	5	4	How intense is the odor right now?	34	Meat	No/Meat	21	21.22
4	46	4	5	11	How much would you like to eat a sandwich with egg right now?	45	Meat	No/Meat	21	21.22
4	46	4	5	12	How much would you like to eat a sandwich with steamed meat right now?	74	Meat	No/Meat	21	21.22
4	46	4	5	15	How much would you like to eat tomato soup right now?	55	Meat	No/Meat	21	21.22
4	46	4	5	17	Hoe graag zou u op dit moment rundvleessoep willen eten?	71	Meat	No/Meat	21	21.22
4	46	4	5	20	How much would you like to eat a tompouce right now?	71	Meat	No/Meat	21	21.22
4	46	4	5	21	How much would you like to eat a banana pie right now?	67	Meat	No/Meat	21	21.22
4	46	4	5	23	How much would you like to eat a sandwich right now?	53	Meat	No/Meat	21	21.22
4	46	4	5	24	How much would you like to eat a pancake right now?	77	Meat	No/Meat	21	21.22
4	46	4	5	25	How much would you like to eat a croissant right now?	51	Meat	No/Meat	21	21.22
4	46	4	5	28	How much would you like to eat a banana right now?	65	Meat	No/Meat	21	21.22
4	46	4	5	29	How much would you like to eat a mango right now?	29	Meat	No/Meat	21	21.22
4	46	4	5	32	How much would you like to eat salted peanuts right now?	30	Meat	No/Meat	21	21.22
4	46	4	5	33	How much would you like to eat M&Ms right now?	81	Meat	No/Meat	21	21.22
4	46	4	5	34	How much would you like to eat cheese cubes right now?	72	Meat	No/Meat	21	21.22
4	46	4	5	35	How much would you like to eat strawberry yoghurt right now?	69	Meat	No/Meat	21	21.22
4	46	4	7	0	How well do you feel right now?	75	Meat	No/Meat	21	21.22
4	46	4	7	1	How hungry are you right now?	83	Meat	No/Meat	21	21.22
4	46	4	7	2	How much would you like to eat something right now?	84	Meat	No/Meat	21	21.22
4	46	4	7	3	How much do you like the odor right now?	84	Meat	No/Meat	21	21.22
4	46	4	7	4	How intense is the odor right now?	74	Meat	No/Meat	21	21.22
4	46	4	7	11	How much would you like to eat a sandwich with egg right now?	52	Meat	No/Meat	21	21.22
4	46	4	7	12	How much would you like to eat a sandwich with steamed meat right now?	86	Meat	No/Meat	21	21.22
4	46	4	7	15	How much would you like to eat tomato soup right now?	76	Meat	No/Meat	21	21.22
4	46	4	7	17	Hoe graag zou u op dit moment rundvleessoep willen eten?	64	Meat	No/Meat	21	21.22
4	46	4	7	20	How much would you like to eat a tompouce right now?	78	Meat	No/Meat	21	21.22
4	46	4	7	21	How much would you like to eat a banana pie right now?	70	Meat	No/Meat	21	21.22
4	46	4	7	23	How much would you like to eat a sandwich right now?	42	Meat	No/Meat	21	21.22
4	46	4	7	24	How much would you like to eat a pancake right now?	76	Meat	No/Meat	21	21.22
4	46	4	7	25	How much would you like to eat a croissant right now?	40	Meat	No/Meat	21	21.22
4	46	4	7	28	How much would you like to eat a banana right now?	61	Meat	No/Meat	21	21.22
4	46	4	7	29	How much would you like to eat a mango right now?	22	Meat	No/Meat	21	21.22
4	46	4	7	32	How much would you like to eat salted peanuts right now?	18	Meat	No/Meat	21	21.22
4	46	4	7	33	How much would you like to eat M&Ms right now?	72	Meat	No/Meat	21	21.22
4	46	4	7	34	How much would you like to eat cheese cubes right now?	74	Meat	No/Meat	21	21.22
4	46	4	7	35	How much would you like to eat strawberry yoghurt right now?	67	Meat	No/Meat	21	21.22
4	46	4	11	0	How well do you feel right now?	78	Meat	No/Meat	21	21.22
4	46	4	11	1	How hungry are you right now?	77	Meat	No/Meat	21	21.22
4	46	4	11	2	How much would you like to eat something right now?	75	Meat	No/Meat	21	21.22
4	46	4	11	3	How much do you like the odor right now?	77	Meat	No/Meat	21	21.22
4	46	4	11	4	How intense is the odor right now?	58	Meat	No/Meat	21	21.22
4	46	4	11	11	How much would you like to eat a sandwich with egg right now?	44	Meat	No/Meat	21	21.22
4	46	4	11	12	How much would you like to eat a sandwich with steamed meat right now?	79	Meat	No/Meat	21	21.22
4	46	4	11	15	How much would you like to eat tomato soup right now?	65	Meat	No/Meat	21	21.22
4	46	4	11	17	Hoe graag zou u op dit moment rundvleessoep willen eten?	66	Meat	No/Meat	21	21.22
4	46	4	11	20	How much would you like to eat a tompouce right now?	64	Meat	No/Meat	21	21.22
4	46	4	11	21	How much would you like to eat a banana pie right now?	82	Meat	No/Meat	21	21.22
4	46	4	11	23	How much would you like to eat a sandwich right now?	43	Meat	No/Meat	21	21.22
4	46	4	11	24	How much would you like to eat a pancake right now?	79	Meat	No/Meat	21	21.22
4	46	4	11	25	How much would you like to eat a croissant right now?	41	Meat	No/Meat	21	21.22
4	46	4	11	28	How much would you like to eat a banana right now?	69	Meat	No/Meat	21	21.22
4	46	4	11	29	How much would you like to eat a mango right now?	25	Meat	No/Meat	21	21.22
4	46	4	11	32	How much would you like to eat salted peanuts right now?	17	Meat	No/Meat	21	21.22
4	46	4	11	33	How much would you like to eat M&Ms right now?	81	Meat	No/Meat	21	21.22
4	46	4	11	34	How much would you like to eat cheese cubes right now?	80	Meat	No/Meat	21	21.22
4	46	4	11	35	How much would you like to eat strawberry yoghurt right now?	71	Meat	No/Meat	21	21.22
4	45	1	0	0	How well do you feel right now?	97	Meat	Meat/Banana	21	22.04
4	45	1	0	1	How hungry are you right now?	84	Meat	Meat/Banana	21	22.04
4	45	1	0	2	How much would you like to eat something right now?	89	Meat	Meat/Banana	21	22.04
4	45	1	0	3	How much do you like the odor right now?	92	Meat	Meat/Banana	21	22.04
4	45	1	0	4	How intense is the odor right now?	77	Meat	Meat/Banana	21	22.04
4	45	1	0	11	How much would you like to eat a sandwich with egg right now?	3	Meat	Meat/Banana	21	22.04
4	45	1	0	12	How much would you like to eat a sandwich with steamed meat right now?	92	Meat	Meat/Banana	21	22.04
4	45	1	0	15	How much would you like to eat tomato soup right now?	81	Meat	Meat/Banana	21	22.04
4	45	1	0	17	Hoe graag zou u op dit moment rundvleessoep willen eten?	91	Meat	Meat/Banana	21	22.04
4	45	1	0	20	How much would you like to eat a tompouce right now?	16	Meat	Meat/Banana	21	22.04
4	45	1	0	21	How much would you like to eat a banana pie right now?	22	Meat	Meat/Banana	21	22.04
4	45	1	0	23	How much would you like to eat a sandwich right now?	91	Meat	Meat/Banana	21	22.04
4	45	1	0	24	How much would you like to eat a pancake right now?	26	Meat	Meat/Banana	21	22.04
4	45	1	0	25	How much would you like to eat a croissant right now?	61	Meat	Meat/Banana	21	22.04
4	45	1	0	28	How much would you like to eat a banana right now?	58	Meat	Meat/Banana	21	22.04
4	45	1	0	29	How much would you like to eat a mango right now?	75	Meat	Meat/Banana	21	22.04
4	45	1	0	32	How much would you like to eat salted peanuts right now?	66	Meat	Meat/Banana	21	22.04
4	45	1	0	33	How much would you like to eat M&Ms right now?	7	Meat	Meat/Banana	21	22.04
4	45	1	0	34	How much would you like to eat cheese cubes right now?	80	Meat	Meat/Banana	21	22.04
4	45	1	0	35	How much would you like to eat strawberry yoghurt right now?	61	Meat	Meat/Banana	21	22.04
4	45	1	1	0	How well do you feel right now?	93	Meat	Meat/Banana	21	22.04
4	45	1	1	1	How hungry are you right now?	92	Meat	Meat/Banana	21	22.04
4	45	1	1	2	How much would you like to eat something right now?	98	Meat	Meat/Banana	21	22.04
4	45	1	1	3	How much do you like the odor right now?	96	Meat	Meat/Banana	21	22.04
4	45	1	1	4	How intense is the odor right now?	98	Meat	Meat/Banana	21	22.04
4	45	1	1	11	How much would you like to eat a sandwich with egg right now?	21	Meat	Meat/Banana	21	22.04
4	45	1	1	12	How much would you like to eat a sandwich with steamed meat right now?	99	Meat	Meat/Banana	21	22.04
4	45	1	1	15	How much would you like to eat tomato soup right now?	88	Meat	Meat/Banana	21	22.04
4	45	1	1	17	Hoe graag zou u op dit moment rundvleessoep willen eten?	98	Meat	Meat/Banana	21	22.04
4	45	1	1	20	How much would you like to eat a tompouce right now?	7	Meat	Meat/Banana	21	22.04
4	45	1	1	21	How much would you like to eat a banana pie right now?	5	Meat	Meat/Banana	21	22.04
4	45	1	1	23	How much would you like to eat a sandwich right now?	84	Meat	Meat/Banana	21	22.04
4	45	1	1	24	How much would you like to eat a pancake right now?	3	Meat	Meat/Banana	21	22.04
4	45	1	1	25	How much would you like to eat a croissant right now?	38	Meat	Meat/Banana	21	22.04
4	45	1	1	28	How much would you like to eat a banana right now?	46	Meat	Meat/Banana	21	22.04
4	45	1	1	29	How much would you like to eat a mango right now?	64	Meat	Meat/Banana	21	22.04
4	45	1	1	32	How much would you like to eat salted peanuts right now?	56	Meat	Meat/Banana	21	22.04
4	45	1	1	33	How much would you like to eat M&Ms right now?	10	Meat	Meat/Banana	21	22.04
4	45	1	1	34	How much would you like to eat cheese cubes right now?	71	Meat	Meat/Banana	21	22.04
4	45	1	1	35	How much would you like to eat strawberry yoghurt right now?	43	Meat	Meat/Banana	21	22.04
4	45	1	5	0	How well do you feel right now?	80	Meat	Meat/Banana	21	22.04
4	45	1	5	1	How hungry are you right now?	86	Meat	Meat/Banana	21	22.04
4	45	1	5	2	How much would you like to eat something right now?	97	Meat	Meat/Banana	21	22.04
4	45	1	5	3	How much do you like the odor right now?	75	Meat	Meat/Banana	21	22.04
4	45	1	5	4	How intense is the odor right now?	92	Meat	Meat/Banana	21	22.04
4	45	1	5	11	How much would you like to eat a sandwich with egg right now?	40	Meat	Meat/Banana	21	22.04
4	45	1	5	12	How much would you like to eat a sandwich with steamed meat right now?	70	Meat	Meat/Banana	21	22.04
4	45	1	5	15	How much would you like to eat tomato soup right now?	69	Meat	Meat/Banana	21	22.04
4	45	1	5	17	Hoe graag zou u op dit moment rundvleessoep willen eten?	50	Meat	Meat/Banana	21	22.04
4	45	1	5	20	How much would you like to eat a tompouce right now?	34	Meat	Meat/Banana	21	22.04
4	45	1	5	21	How much would you like to eat a banana pie right now?	64	Meat	Meat/Banana	21	22.04
4	45	1	5	23	How much would you like to eat a sandwich right now?	90	Meat	Meat/Banana	21	22.04
4	45	1	5	24	How much would you like to eat a pancake right now?	59	Meat	Meat/Banana	21	22.04
4	45	1	5	25	How much would you like to eat a croissant right now?	75	Meat	Meat/Banana	21	22.04
4	45	1	5	28	How much would you like to eat a banana right now?	72	Meat	Meat/Banana	21	22.04
4	45	1	5	29	How much would you like to eat a mango right now?	76	Meat	Meat/Banana	21	22.04
4	45	1	5	32	How much would you like to eat salted peanuts right now?	31	Meat	Meat/Banana	21	22.04
4	45	1	5	33	How much would you like to eat M&Ms right now?	34	Meat	Meat/Banana	21	22.04
4	45	1	5	34	How much would you like to eat cheese cubes right now?	44	Meat	Meat/Banana	21	22.04
4	45	1	5	35	How much would you like to eat strawberry yoghurt right now?	68	Meat	Meat/Banana	21	22.04
4	45	1	7	0	How well do you feel right now?	95	Meat	Meat/Banana	21	22.04
4	45	1	7	1	How hungry are you right now?	92	Meat	Meat/Banana	21	22.04
4	45	1	7	2	How much would you like to eat something right now?	95	Meat	Meat/Banana	21	22.04
4	45	1	7	3	How much do you like the odor right now?	99	Meat	Meat/Banana	21	22.04
4	45	1	7	4	How intense is the odor right now?	99	Meat	Meat/Banana	21	22.04
4	45	1	7	11	How much would you like to eat a sandwich with egg right now?	3	Meat	Meat/Banana	21	22.04
4	45	1	7	12	How much would you like to eat a sandwich with steamed meat right now?	80	Meat	Meat/Banana	21	22.04
4	45	1	7	15	How much would you like to eat tomato soup right now?	41	Meat	Meat/Banana	21	22.04
4	45	1	7	17	Hoe graag zou u op dit moment rundvleessoep willen eten?	65	Meat	Meat/Banana	21	22.04
4	45	1	7	20	How much would you like to eat a tompouce right now?	21	Meat	Meat/Banana	21	22.04
4	45	1	7	21	How much would you like to eat a banana pie right now?	97	Meat	Meat/Banana	21	22.04
4	45	1	7	23	How much would you like to eat a sandwich right now?	80	Meat	Meat/Banana	21	22.04
4	45	1	7	24	How much would you like to eat a pancake right now?	40	Meat	Meat/Banana	21	22.04
4	45	1	7	25	How much would you like to eat a croissant right now?	79	Meat	Meat/Banana	21	22.04
4	45	1	7	28	How much would you like to eat a banana right now?	99	Meat	Meat/Banana	21	22.04
4	45	1	7	29	How much would you like to eat a mango right now?	82	Meat	Meat/Banana	21	22.04
4	45	1	7	32	How much would you like to eat salted peanuts right now?	12	Meat	Meat/Banana	21	22.04
4	45	1	7	33	How much would you like to eat M&Ms right now?	67	Meat	Meat/Banana	21	22.04
4	45	1	7	34	How much would you like to eat cheese cubes right now?	33	Meat	Meat/Banana	21	22.04
4	45	1	7	35	How much would you like to eat strawberry yoghurt right now?	70	Meat	Meat/Banana	21	22.04
4	45	1	11	0	How well do you feel right now?	85	Meat	Meat/Banana	21	22.04
4	45	1	11	1	How hungry are you right now?	86	Meat	Meat/Banana	21	22.04
4	45	1	11	2	How much would you like to eat something right now?	79	Meat	Meat/Banana	21	22.04
4	45	1	11	3	How much do you like the odor right now?	69	Meat	Meat/Banana	21	22.04
4	45	1	11	4	How intense is the odor right now?	89	Meat	Meat/Banana	21	22.04
4	45	1	11	11	How much would you like to eat a sandwich with egg right now?	34	Meat	Meat/Banana	21	22.04
4	45	1	11	12	How much would you like to eat a sandwich with steamed meat right now?	74	Meat	Meat/Banana	21	22.04
4	45	1	11	15	How much would you like to eat tomato soup right now?	35	Meat	Meat/Banana	21	22.04
4	45	1	11	17	Hoe graag zou u op dit moment rundvleessoep willen eten?	50	Meat	Meat/Banana	21	22.04
4	45	1	11	20	How much would you like to eat a tompouce right now?	40	Meat	Meat/Banana	21	22.04
4	45	1	11	21	How much would you like to eat a banana pie right now?	69	Meat	Meat/Banana	21	22.04
4	45	1	11	23	How much would you like to eat a sandwich right now?	75	Meat	Meat/Banana	21	22.04
4	45	1	11	24	How much would you like to eat a pancake right now?	32	Meat	Meat/Banana	21	22.04
4	45	1	11	25	How much would you like to eat a croissant right now?	84	Meat	Meat/Banana	21	22.04
4	45	1	11	28	How much would you like to eat a banana right now?	71	Meat	Meat/Banana	21	22.04
4	45	1	11	29	How much would you like to eat a mango right now?	81	Meat	Meat/Banana	21	22.04
4	45	1	11	32	How much would you like to eat salted peanuts right now?	64	Meat	Meat/Banana	21	22.04
4	45	1	11	33	How much would you like to eat M&Ms right now?	64	Meat	Meat/Banana	21	22.04
4	45	1	11	34	How much would you like to eat cheese cubes right now?	33	Meat	Meat/Banana	21	22.04
4	45	1	11	35	How much would you like to eat strawberry yoghurt right now?	65	Meat	Meat/Banana	21	22.04
4	45	2	0	0	How well do you feel right now?	59	Meat	Banana/Meat	21	22.04
4	45	2	0	1	How hungry are you right now?	89	Meat	Banana/Meat	21	22.04
4	45	2	0	2	How much would you like to eat something right now?	91	Meat	Banana/Meat	21	22.04
4	45	2	0	3	How much do you like the odor right now?	60	Meat	Banana/Meat	21	22.04
4	45	2	0	4	How intense is the odor right now?	20	Meat	Banana/Meat	21	22.04
4	45	2	0	11	How much would you like to eat a sandwich with egg right now?	50	Meat	Banana/Meat	21	22.04
4	45	2	0	12	How much would you like to eat a sandwich with steamed meat right now?	93	Meat	Banana/Meat	21	22.04
4	45	2	0	15	How much would you like to eat tomato soup right now?	74	Meat	Banana/Meat	21	22.04
4	45	2	0	17	Hoe graag zou u op dit moment rundvleessoep willen eten?	86	Meat	Banana/Meat	21	22.04
4	45	2	0	20	How much would you like to eat a tompouce right now?	49	Meat	Banana/Meat	21	22.04
4	45	2	0	21	How much would you like to eat a banana pie right now?	72	Meat	Banana/Meat	21	22.04
4	45	2	0	23	How much would you like to eat a sandwich right now?	85	Meat	Banana/Meat	21	22.04
4	45	2	0	24	How much would you like to eat a pancake right now?	69	Meat	Banana/Meat	21	22.04
4	45	2	0	25	How much would you like to eat a croissant right now?	85	Meat	Banana/Meat	21	22.04
4	45	2	0	28	How much would you like to eat a banana right now?	82	Meat	Banana/Meat	21	22.04
4	45	2	0	29	How much would you like to eat a mango right now?	98	Meat	Banana/Meat	21	22.04
4	45	2	0	32	How much would you like to eat salted peanuts right now?	64	Meat	Banana/Meat	21	22.04
4	45	2	0	33	How much would you like to eat M&Ms right now?	61	Meat	Banana/Meat	21	22.04
4	45	2	0	34	How much would you like to eat cheese cubes right now?	72	Meat	Banana/Meat	21	22.04
4	45	2	0	35	How much would you like to eat strawberry yoghurt right now?	68	Meat	Banana/Meat	21	22.04
4	45	2	1	0	How well do you feel right now?	81	Meat	Banana/Meat	21	22.04
4	45	2	1	1	How hungry are you right now?	94	Meat	Banana/Meat	21	22.04
4	45	2	1	2	How much would you like to eat something right now?	98	Meat	Banana/Meat	21	22.04
4	45	2	1	3	How much do you like the odor right now?	99	Meat	Banana/Meat	21	22.04
4	45	2	1	4	How intense is the odor right now?	100	Meat	Banana/Meat	21	22.04
4	45	2	1	11	How much would you like to eat a sandwich with egg right now?	16	Meat	Banana/Meat	21	22.04
4	45	2	1	12	How much would you like to eat a sandwich with steamed meat right now?	68	Meat	Banana/Meat	21	22.04
4	45	2	1	15	How much would you like to eat tomato soup right now?	43	Meat	Banana/Meat	21	22.04
4	45	2	1	17	Hoe graag zou u op dit moment rundvleessoep willen eten?	38	Meat	Banana/Meat	21	22.04
4	45	2	1	20	How much would you like to eat a tompouce right now?	62	Meat	Banana/Meat	21	22.04
4	45	2	1	21	How much would you like to eat a banana pie right now?	69	Meat	Banana/Meat	21	22.04
4	45	2	1	23	How much would you like to eat a sandwich right now?	77	Meat	Banana/Meat	21	22.04
4	45	2	1	24	How much would you like to eat a pancake right now?	57	Meat	Banana/Meat	21	22.04
4	45	2	1	25	How much would you like to eat a croissant right now?	78	Meat	Banana/Meat	21	22.04
4	45	2	1	28	How much would you like to eat a banana right now?	89	Meat	Banana/Meat	21	22.04
4	45	2	1	29	How much would you like to eat a mango right now?	96	Meat	Banana/Meat	21	22.04
4	45	2	1	32	How much would you like to eat salted peanuts right now?	54	Meat	Banana/Meat	21	22.04
4	45	2	1	33	How much would you like to eat M&Ms right now?	45	Meat	Banana/Meat	21	22.04
4	45	2	1	34	How much would you like to eat cheese cubes right now?	19	Meat	Banana/Meat	21	22.04
4	45	2	1	35	How much would you like to eat strawberry yoghurt right now?	78	Meat	Banana/Meat	21	22.04
4	45	2	5	0	How well do you feel right now?	82	Meat	Banana/Meat	21	22.04
4	45	2	5	1	How hungry are you right now?	87	Meat	Banana/Meat	21	22.04
4	45	2	5	2	How much would you like to eat something right now?	98	Meat	Banana/Meat	21	22.04
4	45	2	5	3	How much do you like the odor right now?	92	Meat	Banana/Meat	21	22.04
4	45	2	5	4	How intense is the odor right now?	92	Meat	Banana/Meat	21	22.04
4	45	2	5	11	How much would you like to eat a sandwich with egg right now?	37	Meat	Banana/Meat	21	22.04
4	45	2	5	12	How much would you like to eat a sandwich with steamed meat right now?	87	Meat	Banana/Meat	21	22.04
4	45	2	5	15	How much would you like to eat tomato soup right now?	75	Meat	Banana/Meat	21	22.04
4	45	2	5	17	Hoe graag zou u op dit moment rundvleessoep willen eten?	68	Meat	Banana/Meat	21	22.04
4	45	2	5	20	How much would you like to eat a tompouce right now?	30	Meat	Banana/Meat	21	22.04
4	45	2	5	21	How much would you like to eat a banana pie right now?	39	Meat	Banana/Meat	21	22.04
4	45	2	5	23	How much would you like to eat a sandwich right now?	88	Meat	Banana/Meat	21	22.04
4	45	2	5	24	How much would you like to eat a pancake right now?	39	Meat	Banana/Meat	21	22.04
4	45	2	5	25	How much would you like to eat a croissant right now?	62	Meat	Banana/Meat	21	22.04
4	45	2	5	28	How much would you like to eat a banana right now?	75	Meat	Banana/Meat	21	22.04
4	45	2	5	29	How much would you like to eat a mango right now?	81	Meat	Banana/Meat	21	22.04
4	45	2	5	32	How much would you like to eat salted peanuts right now?	64	Meat	Banana/Meat	21	22.04
4	45	2	5	33	How much would you like to eat M&Ms right now?	67	Meat	Banana/Meat	21	22.04
4	45	2	5	34	How much would you like to eat cheese cubes right now?	45	Meat	Banana/Meat	21	22.04
4	45	2	5	35	How much would you like to eat strawberry yoghurt right now?	59	Meat	Banana/Meat	21	22.04
4	45	2	7	0	How well do you feel right now?	95	Meat	Banana/Meat	21	22.04
4	45	2	7	1	How hungry are you right now?	99	Meat	Banana/Meat	21	22.04
4	45	2	7	2	How much would you like to eat something right now?	99	Meat	Banana/Meat	21	22.04
4	45	2	7	3	How much do you like the odor right now?	100	Meat	Banana/Meat	21	22.04
4	45	2	7	4	How intense is the odor right now?	99	Meat	Banana/Meat	21	22.04
4	45	2	7	11	How much would you like to eat a sandwich with egg right now?	51	Meat	Banana/Meat	21	22.04
4	45	2	7	12	How much would you like to eat a sandwich with steamed meat right now?	100	Meat	Banana/Meat	21	22.04
4	45	2	7	15	How much would you like to eat tomato soup right now?	75	Meat	Banana/Meat	21	22.04
4	45	2	7	17	Hoe graag zou u op dit moment rundvleessoep willen eten?	95	Meat	Banana/Meat	21	22.04
4	45	2	7	20	How much would you like to eat a tompouce right now?	29	Meat	Banana/Meat	21	22.04
4	45	2	7	21	How much would you like to eat a banana pie right now?	43	Meat	Banana/Meat	21	22.04
4	45	2	7	23	How much would you like to eat a sandwich right now?	89	Meat	Banana/Meat	21	22.04
4	45	2	7	24	How much would you like to eat a pancake right now?	31	Meat	Banana/Meat	21	22.04
4	45	2	7	25	How much would you like to eat a croissant right now?	91	Meat	Banana/Meat	21	22.04
4	45	2	7	28	How much would you like to eat a banana right now?	49	Meat	Banana/Meat	21	22.04
4	45	2	7	29	How much would you like to eat a mango right now?	59	Meat	Banana/Meat	21	22.04
4	45	2	7	32	How much would you like to eat salted peanuts right now?	68	Meat	Banana/Meat	21	22.04
4	45	2	7	33	How much would you like to eat M&Ms right now?	25	Meat	Banana/Meat	21	22.04
4	45	2	7	34	How much would you like to eat cheese cubes right now?	78	Meat	Banana/Meat	21	22.04
4	45	2	7	35	How much would you like to eat strawberry yoghurt right now?	62	Meat	Banana/Meat	21	22.04
4	45	2	11	0	How well do you feel right now?	86	Meat	Banana/Meat	21	22.04
4	45	2	11	1	How hungry are you right now?	76	Meat	Banana/Meat	21	22.04
4	45	2	11	2	How much would you like to eat something right now?	84	Meat	Banana/Meat	21	22.04
4	45	2	11	3	How much do you like the odor right now?	98	Meat	Banana/Meat	21	22.04
4	45	2	11	4	How intense is the odor right now?	93	Meat	Banana/Meat	21	22.04
4	45	2	11	11	How much would you like to eat a sandwich with egg right now?	36	Meat	Banana/Meat	21	22.04
4	45	2	11	12	How much would you like to eat a sandwich with steamed meat right now?	79	Meat	Banana/Meat	21	22.04
4	45	2	11	15	How much would you like to eat tomato soup right now?	61	Meat	Banana/Meat	21	22.04
4	45	2	11	17	Hoe graag zou u op dit moment rundvleessoep willen eten?	48	Meat	Banana/Meat	21	22.04
4	45	2	11	20	How much would you like to eat a tompouce right now?	57	Meat	Banana/Meat	21	22.04
4	45	2	11	21	How much would you like to eat a banana pie right now?	76	Meat	Banana/Meat	21	22.04
4	45	2	11	23	How much would you like to eat a sandwich right now?	86	Meat	Banana/Meat	21	22.04
4	45	2	11	24	How much would you like to eat a pancake right now?	69	Meat	Banana/Meat	21	22.04
4	45	2	11	25	How much would you like to eat a croissant right now?	84	Meat	Banana/Meat	21	22.04
4	45	2	11	28	How much would you like to eat a banana right now?	76	Meat	Banana/Meat	21	22.04
4	45	2	11	29	How much would you like to eat a mango right now?	81	Meat	Banana/Meat	21	22.04
4	45	2	11	32	How much would you like to eat salted peanuts right now?	61	Meat	Banana/Meat	21	22.04
4	45	2	11	33	How much would you like to eat M&Ms right now?	59	Meat	Banana/Meat	21	22.04
4	45	2	11	34	How much would you like to eat cheese cubes right now?	61	Meat	Banana/Meat	21	22.04
4	45	2	11	35	How much would you like to eat strawberry yoghurt right now?	85	Meat	Banana/Meat	21	22.04
4	45	3	0	0	How well do you feel right now?	87	Meat	No/Banana	21	22.04
4	45	3	0	1	How hungry are you right now?	93	Meat	No/Banana	21	22.04
4	45	3	0	2	How much would you like to eat something right now?	90	Meat	No/Banana	21	22.04
4	45	3	0	3	How much do you like the odor right now?	56	Meat	No/Banana	21	22.04
4	45	3	0	4	How intense is the odor right now?	13	Meat	No/Banana	21	22.04
4	45	3	0	11	How much would you like to eat a sandwich with egg right now?	67	Meat	No/Banana	21	22.04
4	45	3	0	12	How much would you like to eat a sandwich with steamed meat right now?	90	Meat	No/Banana	21	22.04
4	45	3	0	15	How much would you like to eat tomato soup right now?	82	Meat	No/Banana	21	22.04
4	45	3	0	17	Hoe graag zou u op dit moment rundvleessoep willen eten?	81	Meat	No/Banana	21	22.04
4	45	3	0	20	How much would you like to eat a tompouce right now?	72	Meat	No/Banana	21	22.04
4	45	3	0	21	How much would you like to eat a banana pie right now?	85	Meat	No/Banana	21	22.04
4	45	3	0	23	How much would you like to eat a sandwich right now?	91	Meat	No/Banana	21	22.04
4	45	3	0	24	How much would you like to eat a pancake right now?	83	Meat	No/Banana	21	22.04
4	45	3	0	25	How much would you like to eat a croissant right now?	90	Meat	No/Banana	21	22.04
4	45	3	0	28	How much would you like to eat a banana right now?	85	Meat	No/Banana	21	22.04
4	45	3	0	29	How much would you like to eat a mango right now?	88	Meat	No/Banana	21	22.04
4	45	3	0	32	How much would you like to eat salted peanuts right now?	75	Meat	No/Banana	21	22.04
4	45	3	0	33	How much would you like to eat M&Ms right now?	65	Meat	No/Banana	21	22.04
4	45	3	0	34	How much would you like to eat cheese cubes right now?	71	Meat	No/Banana	21	22.04
4	45	3	0	35	How much would you like to eat strawberry yoghurt right now?	90	Meat	No/Banana	21	22.04
4	45	3	1	0	How well do you feel right now?	89	Meat	No/Banana	21	22.04
4	45	3	1	1	How hungry are you right now?	87	Meat	No/Banana	21	22.04
4	45	3	1	2	How much would you like to eat something right now?	93	Meat	No/Banana	21	22.04
4	45	3	1	3	How much do you like the odor right now?	55	Meat	No/Banana	21	22.04
4	45	3	1	4	How intense is the odor right now?	2	Meat	No/Banana	21	22.04
4	45	3	1	11	How much would you like to eat a sandwich with egg right now?	33	Meat	No/Banana	21	22.04
4	45	3	1	12	How much would you like to eat a sandwich with steamed meat right now?	89	Meat	No/Banana	21	22.04
4	45	3	1	15	How much would you like to eat tomato soup right now?	87	Meat	No/Banana	21	22.04
4	45	3	1	17	Hoe graag zou u op dit moment rundvleessoep willen eten?	91	Meat	No/Banana	21	22.04
4	45	3	1	20	How much would you like to eat a tompouce right now?	72	Meat	No/Banana	21	22.04
4	45	3	1	21	How much would you like to eat a banana pie right now?	92	Meat	No/Banana	21	22.04
4	45	3	1	23	How much would you like to eat a sandwich right now?	93	Meat	No/Banana	21	22.04
4	45	3	1	24	How much would you like to eat a pancake right now?	76	Meat	No/Banana	21	22.04
4	45	3	1	25	How much would you like to eat a croissant right now?	93	Meat	No/Banana	21	22.04
4	45	3	1	28	How much would you like to eat a banana right now?	91	Meat	No/Banana	21	22.04
4	45	3	1	29	How much would you like to eat a mango right now?	92	Meat	No/Banana	21	22.04
4	45	3	1	32	How much would you like to eat salted peanuts right now?	76	Meat	No/Banana	21	22.04
4	45	3	1	33	How much would you like to eat M&Ms right now?	66	Meat	No/Banana	21	22.04
4	45	3	1	34	How much would you like to eat cheese cubes right now?	75	Meat	No/Banana	21	22.04
4	45	3	1	35	How much would you like to eat strawberry yoghurt right now?	80	Meat	No/Banana	21	22.04
4	45	3	5	0	How well do you feel right now?	90	Meat	No/Banana	21	22.04
4	45	3	5	1	How hungry are you right now?	93	Meat	No/Banana	21	22.04
4	45	3	5	2	How much would you like to eat something right now?	95	Meat	No/Banana	21	22.04
4	45	3	5	3	How much do you like the odor right now?	53	Meat	No/Banana	21	22.04
4	45	3	5	4	How intense is the odor right now?	2	Meat	No/Banana	21	22.04
4	45	3	5	11	How much would you like to eat a sandwich with egg right now?	36	Meat	No/Banana	21	22.04
4	45	3	5	12	How much would you like to eat a sandwich with steamed meat right now?	93	Meat	No/Banana	21	22.04
4	45	3	5	15	How much would you like to eat tomato soup right now?	86	Meat	No/Banana	21	22.04
4	45	3	5	17	Hoe graag zou u op dit moment rundvleessoep willen eten?	95	Meat	No/Banana	21	22.04
4	45	3	5	20	How much would you like to eat a tompouce right now?	87	Meat	No/Banana	21	22.04
4	45	3	5	21	How much would you like to eat a banana pie right now?	86	Meat	No/Banana	21	22.04
4	45	3	5	23	How much would you like to eat a sandwich right now?	90	Meat	No/Banana	21	22.04
4	45	3	5	24	How much would you like to eat a pancake right now?	70	Meat	No/Banana	21	22.04
4	45	3	5	25	How much would you like to eat a croissant right now?	92	Meat	No/Banana	21	22.04
4	45	3	5	28	How much would you like to eat a banana right now?	94	Meat	No/Banana	21	22.04
4	45	3	5	29	How much would you like to eat a mango right now?	92	Meat	No/Banana	21	22.04
4	45	3	5	32	How much would you like to eat salted peanuts right now?	66	Meat	No/Banana	21	22.04
4	45	3	5	33	How much would you like to eat M&Ms right now?	70	Meat	No/Banana	21	22.04
4	45	3	5	34	How much would you like to eat cheese cubes right now?	76	Meat	No/Banana	21	22.04
4	45	3	5	35	How much would you like to eat strawberry yoghurt right now?	87	Meat	No/Banana	21	22.04
4	45	3	7	0	How well do you feel right now?	95	Meat	No/Banana	21	22.04
4	45	3	7	1	How hungry are you right now?	98	Meat	No/Banana	21	22.04
4	45	3	7	2	How much would you like to eat something right now?	100	Meat	No/Banana	21	22.04
4	45	3	7	3	How much do you like the odor right now?	99	Meat	No/Banana	21	22.04
4	45	3	7	4	How intense is the odor right now?	100	Meat	No/Banana	21	22.04
4	45	3	7	11	How much would you like to eat a sandwich with egg right now?	22	Meat	No/Banana	21	22.04
4	45	3	7	12	How much would you like to eat a sandwich with steamed meat right now?	80	Meat	No/Banana	21	22.04
4	45	3	7	15	How much would you like to eat tomato soup right now?	70	Meat	No/Banana	21	22.04
4	45	3	7	17	Hoe graag zou u op dit moment rundvleessoep willen eten?	74	Meat	No/Banana	21	22.04
4	45	3	7	20	How much would you like to eat a tompouce right now?	71	Meat	No/Banana	21	22.04
4	45	3	7	21	How much would you like to eat a banana pie right now?	88	Meat	No/Banana	21	22.04
4	45	3	7	23	How much would you like to eat a sandwich right now?	96	Meat	No/Banana	21	22.04
4	45	3	7	24	How much would you like to eat a pancake right now?	81	Meat	No/Banana	21	22.04
4	45	3	7	25	How much would you like to eat a croissant right now?	92	Meat	No/Banana	21	22.04
4	45	3	7	28	How much would you like to eat a banana right now?	99	Meat	No/Banana	21	22.04
4	45	3	7	29	How much would you like to eat a mango right now?	81	Meat	No/Banana	21	22.04
4	45	3	7	32	How much would you like to eat salted peanuts right now?	72	Meat	No/Banana	21	22.04
4	45	3	7	33	How much would you like to eat M&Ms right now?	44	Meat	No/Banana	21	22.04
4	45	3	7	34	How much would you like to eat cheese cubes right now?	74	Meat	No/Banana	21	22.04
4	45	3	7	35	How much would you like to eat strawberry yoghurt right now?	88	Meat	No/Banana	21	22.04
4	45	3	11	0	How well do you feel right now?	98	Meat	No/Banana	21	22.04
4	45	3	11	1	How hungry are you right now?	97	Meat	No/Banana	21	22.04
4	45	3	11	2	How much would you like to eat something right now?	100	Meat	No/Banana	21	22.04
4	45	3	11	3	How much do you like the odor right now?	95	Meat	No/Banana	21	22.04
4	45	3	11	4	How intense is the odor right now?	74	Meat	No/Banana	21	22.04
4	45	3	11	11	How much would you like to eat a sandwich with egg right now?	49	Meat	No/Banana	21	22.04
4	45	3	11	12	How much would you like to eat a sandwich with steamed meat right now?	96	Meat	No/Banana	21	22.04
4	45	3	11	15	How much would you like to eat tomato soup right now?	82	Meat	No/Banana	21	22.04
4	45	3	11	17	Hoe graag zou u op dit moment rundvleessoep willen eten?	79	Meat	No/Banana	21	22.04
4	45	3	11	20	How much would you like to eat a tompouce right now?	66	Meat	No/Banana	21	22.04
4	45	3	11	21	How much would you like to eat a banana pie right now?	72	Meat	No/Banana	21	22.04
4	45	3	11	23	How much would you like to eat a sandwich right now?	91	Meat	No/Banana	21	22.04
4	45	3	11	24	How much would you like to eat a pancake right now?	65	Meat	No/Banana	21	22.04
4	45	3	11	25	How much would you like to eat a croissant right now?	91	Meat	No/Banana	21	22.04
4	45	3	11	28	How much would you like to eat a banana right now?	90	Meat	No/Banana	21	22.04
4	45	3	11	29	How much would you like to eat a mango right now?	74	Meat	No/Banana	21	22.04
4	45	3	11	32	How much would you like to eat salted peanuts right now?	80	Meat	No/Banana	21	22.04
4	45	3	11	33	How much would you like to eat M&Ms right now?	42	Meat	No/Banana	21	22.04
4	45	3	11	34	How much would you like to eat cheese cubes right now?	69	Meat	No/Banana	21	22.04
4	45	3	11	35	How much would you like to eat strawberry yoghurt right now?	70	Meat	No/Banana	21	22.04
4	45	4	0	0	How well do you feel right now?	85	Meat	No/Meat	21	22.04
4	45	4	0	1	How hungry are you right now?	79	Meat	No/Meat	21	22.04
4	45	4	0	2	How much would you like to eat something right now?	85	Meat	No/Meat	21	22.04
4	45	4	0	3	How much do you like the odor right now?	53	Meat	No/Meat	21	22.04
4	45	4	0	4	How intense is the odor right now?	2	Meat	No/Meat	21	22.04
4	45	4	0	11	How much would you like to eat a sandwich with egg right now?	14	Meat	No/Meat	21	22.04
4	45	4	0	12	How much would you like to eat a sandwich with steamed meat right now?	89	Meat	No/Meat	21	22.04
4	45	4	0	15	How much would you like to eat tomato soup right now?	79	Meat	No/Meat	21	22.04
4	45	4	0	17	Hoe graag zou u op dit moment rundvleessoep willen eten?	77	Meat	No/Meat	21	22.04
4	45	4	0	20	How much would you like to eat a tompouce right now?	49	Meat	No/Meat	21	22.04
4	45	4	0	21	How much would you like to eat a banana pie right now?	67	Meat	No/Meat	21	22.04
4	45	4	0	23	How much would you like to eat a sandwich right now?	90	Meat	No/Meat	21	22.04
4	45	4	0	24	How much would you like to eat a pancake right now?	80	Meat	No/Meat	21	22.04
4	45	4	0	25	How much would you like to eat a croissant right now?	89	Meat	No/Meat	21	22.04
4	45	4	0	28	How much would you like to eat a banana right now?	74	Meat	No/Meat	21	22.04
4	45	4	0	29	How much would you like to eat a mango right now?	89	Meat	No/Meat	21	22.04
4	45	4	0	32	How much would you like to eat salted peanuts right now?	81	Meat	No/Meat	21	22.04
4	45	4	0	33	How much would you like to eat M&Ms right now?	56	Meat	No/Meat	21	22.04
4	45	4	0	34	How much would you like to eat cheese cubes right now?	41	Meat	No/Meat	21	22.04
4	45	4	0	35	How much would you like to eat strawberry yoghurt right now?	84	Meat	No/Meat	21	22.04
4	45	4	1	0	How well do you feel right now?	84	Meat	No/Meat	21	22.04
4	45	4	1	1	How hungry are you right now?	85	Meat	No/Meat	21	22.04
4	45	4	1	2	How much would you like to eat something right now?	92	Meat	No/Meat	21	22.04
4	45	4	1	3	How much do you like the odor right now?	52	Meat	No/Meat	21	22.04
4	45	4	1	4	How intense is the odor right now?	2	Meat	No/Meat	21	22.04
4	45	4	1	11	How much would you like to eat a sandwich with egg right now?	36	Meat	No/Meat	21	22.04
4	45	4	1	12	How much would you like to eat a sandwich with steamed meat right now?	90	Meat	No/Meat	21	22.04
4	45	4	1	15	How much would you like to eat tomato soup right now?	74	Meat	No/Meat	21	22.04
4	45	4	1	17	Hoe graag zou u op dit moment rundvleessoep willen eten?	83	Meat	No/Meat	21	22.04
4	45	4	1	20	How much would you like to eat a tompouce right now?	55	Meat	No/Meat	21	22.04
4	45	4	1	21	How much would you like to eat a banana pie right now?	72	Meat	No/Meat	21	22.04
4	45	4	1	23	How much would you like to eat a sandwich right now?	88	Meat	No/Meat	21	22.04
4	45	4	1	24	How much would you like to eat a pancake right now?	76	Meat	No/Meat	21	22.04
4	45	4	1	25	How much would you like to eat a croissant right now?	93	Meat	No/Meat	21	22.04
4	45	4	1	28	How much would you like to eat a banana right now?	78	Meat	No/Meat	21	22.04
4	45	4	1	29	How much would you like to eat a mango right now?	90	Meat	No/Meat	21	22.04
4	45	4	1	32	How much would you like to eat salted peanuts right now?	76	Meat	No/Meat	21	22.04
4	45	4	1	33	How much would you like to eat M&Ms right now?	58	Meat	No/Meat	21	22.04
4	45	4	1	34	How much would you like to eat cheese cubes right now?	49	Meat	No/Meat	21	22.04
4	45	4	1	35	How much would you like to eat strawberry yoghurt right now?	86	Meat	No/Meat	21	22.04
4	45	4	5	0	How well do you feel right now?	88	Meat	No/Meat	21	22.04
4	45	4	5	1	How hungry are you right now?	88	Meat	No/Meat	21	22.04
4	45	4	5	2	How much would you like to eat something right now?	99	Meat	No/Meat	21	22.04
4	45	4	5	3	How much do you like the odor right now?	54	Meat	No/Meat	21	22.04
4	45	4	5	4	How intense is the odor right now?	2	Meat	No/Meat	21	22.04
4	45	4	5	11	How much would you like to eat a sandwich with egg right now?	50	Meat	No/Meat	21	22.04
4	45	4	5	12	How much would you like to eat a sandwich with steamed meat right now?	98	Meat	No/Meat	21	22.04
4	45	4	5	15	How much would you like to eat tomato soup right now?	85	Meat	No/Meat	21	22.04
4	45	4	5	17	Hoe graag zou u op dit moment rundvleessoep willen eten?	85	Meat	No/Meat	21	22.04
4	45	4	5	20	How much would you like to eat a tompouce right now?	78	Meat	No/Meat	21	22.04
4	45	4	5	21	How much would you like to eat a banana pie right now?	71	Meat	No/Meat	21	22.04
4	45	4	5	23	How much would you like to eat a sandwich right now?	97	Meat	No/Meat	21	22.04
4	45	4	5	24	How much would you like to eat a pancake right now?	82	Meat	No/Meat	21	22.04
4	45	4	5	25	How much would you like to eat a croissant right now?	92	Meat	No/Meat	21	22.04
4	45	4	5	28	How much would you like to eat a banana right now?	84	Meat	No/Meat	21	22.04
4	45	4	5	29	How much would you like to eat a mango right now?	100	Meat	No/Meat	21	22.04
4	45	4	5	32	How much would you like to eat salted peanuts right now?	84	Meat	No/Meat	21	22.04
4	45	4	5	33	How much would you like to eat M&Ms right now?	66	Meat	No/Meat	21	22.04
4	45	4	5	34	How much would you like to eat cheese cubes right now?	71	Meat	No/Meat	21	22.04
4	45	4	5	35	How much would you like to eat strawberry yoghurt right now?	89	Meat	No/Meat	21	22.04
4	45	4	7	0	How well do you feel right now?	89	Meat	No/Meat	21	22.04
4	45	4	7	1	How hungry are you right now?	99	Meat	No/Meat	21	22.04
4	45	4	7	2	How much would you like to eat something right now?	99	Meat	No/Meat	21	22.04
4	45	4	7	3	How much do you like the odor right now?	100	Meat	No/Meat	21	22.04
4	45	4	7	4	How intense is the odor right now?	100	Meat	No/Meat	21	22.04
4	45	4	7	11	How much would you like to eat a sandwich with egg right now?	44	Meat	No/Meat	21	22.04
4	45	4	7	12	How much would you like to eat a sandwich with steamed meat right now?	98	Meat	No/Meat	21	22.04
4	45	4	7	15	How much would you like to eat tomato soup right now?	81	Meat	No/Meat	21	22.04
4	45	4	7	17	Hoe graag zou u op dit moment rundvleessoep willen eten?	86	Meat	No/Meat	21	22.04
4	45	4	7	20	How much would you like to eat a tompouce right now?	27	Meat	No/Meat	21	22.04
4	45	4	7	21	How much would you like to eat a banana pie right now?	55	Meat	No/Meat	21	22.04
4	45	4	7	23	How much would you like to eat a sandwich right now?	91	Meat	No/Meat	21	22.04
4	45	4	7	24	How much would you like to eat a pancake right now?	70	Meat	No/Meat	21	22.04
4	45	4	7	25	How much would you like to eat a croissant right now?	91	Meat	No/Meat	21	22.04
4	45	4	7	28	How much would you like to eat a banana right now?	82	Meat	No/Meat	21	22.04
4	45	4	7	29	How much would you like to eat a mango right now?	89	Meat	No/Meat	21	22.04
4	45	4	7	32	How much would you like to eat salted peanuts right now?	68	Meat	No/Meat	21	22.04
4	45	4	7	33	How much would you like to eat M&Ms right now?	43	Meat	No/Meat	21	22.04
4	45	4	7	34	How much would you like to eat cheese cubes right now?	62	Meat	No/Meat	21	22.04
4	45	4	7	35	How much would you like to eat strawberry yoghurt right now?	86	Meat	No/Meat	21	22.04
4	45	4	11	0	How well do you feel right now?	90	Meat	No/Meat	21	22.04
4	45	4	11	1	How hungry are you right now?	96	Meat	No/Meat	21	22.04
4	45	4	11	2	How much would you like to eat something right now?	92	Meat	No/Meat	21	22.04
4	45	4	11	3	How much do you like the odor right now?	95	Meat	No/Meat	21	22.04
4	45	4	11	4	How intense is the odor right now?	86	Meat	No/Meat	21	22.04
4	45	4	11	11	How much would you like to eat a sandwich with egg right now?	23	Meat	No/Meat	21	22.04
4	45	4	11	12	How much would you like to eat a sandwich with steamed meat right now?	84	Meat	No/Meat	21	22.04
4	45	4	11	15	How much would you like to eat tomato soup right now?	77	Meat	No/Meat	21	22.04
4	45	4	11	17	Hoe graag zou u op dit moment rundvleessoep willen eten?	69	Meat	No/Meat	21	22.04
4	45	4	11	20	How much would you like to eat a tompouce right now?	50	Meat	No/Meat	21	22.04
4	45	4	11	21	How much would you like to eat a banana pie right now?	71	Meat	No/Meat	21	22.04
4	45	4	11	23	How much would you like to eat a sandwich right now?	89	Meat	No/Meat	21	22.04
4	45	4	11	24	How much would you like to eat a pancake right now?	79	Meat	No/Meat	21	22.04
4	45	4	11	25	How much would you like to eat a croissant right now?	88	Meat	No/Meat	21	22.04
4	45	4	11	28	How much would you like to eat a banana right now?	80	Meat	No/Meat	21	22.04
4	45	4	11	29	How much would you like to eat a mango right now?	86	Meat	No/Meat	21	22.04
4	45	4	11	32	How much would you like to eat salted peanuts right now?	60	Meat	No/Meat	21	22.04
4	45	4	11	33	How much would you like to eat M&Ms right now?	68	Meat	No/Meat	21	22.04
4	45	4	11	34	How much would you like to eat cheese cubes right now?	40	Meat	No/Meat	21	22.04
4	45	4	11	35	How much would you like to eat strawberry yoghurt right now?	90	Meat	No/Meat	21	22.04
4	44	1	0	0	How well do you feel right now?	85	Banana	No/Banana	21	19.71
4	44	1	0	1	How hungry are you right now?	78	Banana	No/Banana	21	19.71
4	44	1	0	2	How much would you like to eat something right now?	71	Banana	No/Banana	21	19.71
4	44	1	0	3	How much do you like the odor right now?	32	Banana	No/Banana	21	19.71
4	44	1	0	4	How intense is the odor right now?	51	Banana	No/Banana	21	19.71
4	44	1	0	11	How much would you like to eat a sandwich with egg right now?	81	Banana	No/Banana	21	19.71
4	44	1	0	12	How much would you like to eat a sandwich with steamed meat right now?	66	Banana	No/Banana	21	19.71
4	44	1	0	15	How much would you like to eat tomato soup right now?	71	Banana	No/Banana	21	19.71
4	44	1	0	17	Hoe graag zou u op dit moment rundvleessoep willen eten?	60	Banana	No/Banana	21	19.71
4	44	1	0	20	How much would you like to eat a tompouce right now?	39	Banana	No/Banana	21	19.71
4	44	1	0	21	How much would you like to eat a banana pie right now?	15	Banana	No/Banana	21	19.71
4	44	1	0	23	How much would you like to eat a sandwich right now?	81	Banana	No/Banana	21	19.71
4	44	1	0	24	How much would you like to eat a pancake right now?	40	Banana	No/Banana	21	19.71
4	44	1	0	25	How much would you like to eat a croissant right now?	70	Banana	No/Banana	21	19.71
4	44	1	0	28	How much would you like to eat a banana right now?	67	Banana	No/Banana	21	19.71
4	44	1	0	29	How much would you like to eat a mango right now?	59	Banana	No/Banana	21	19.71
4	44	1	0	32	How much would you like to eat salted peanuts right now?	35	Banana	No/Banana	21	19.71
4	44	1	0	33	How much would you like to eat M&Ms right now?	41	Banana	No/Banana	21	19.71
4	44	1	0	34	How much would you like to eat cheese cubes right now?	72	Banana	No/Banana	21	19.71
4	44	1	0	35	How much would you like to eat strawberry yoghurt right now?	49	Banana	No/Banana	21	19.71
4	44	1	1	0	How well do you feel right now?	77	Banana	No/Banana	21	19.71
4	44	1	1	1	How hungry are you right now?	86	Banana	No/Banana	21	19.71
4	44	1	1	2	How much would you like to eat something right now?	85	Banana	No/Banana	21	19.71
4	44	1	1	3	How much do you like the odor right now?	13	Banana	No/Banana	21	19.71
4	44	1	1	4	How intense is the odor right now?	11	Banana	No/Banana	21	19.71
4	44	1	1	11	How much would you like to eat a sandwich with egg right now?	75	Banana	No/Banana	21	19.71
4	44	1	1	12	How much would you like to eat a sandwich with steamed meat right now?	69	Banana	No/Banana	21	19.71
4	44	1	1	15	How much would you like to eat tomato soup right now?	69	Banana	No/Banana	21	19.71
4	44	1	1	17	Hoe graag zou u op dit moment rundvleessoep willen eten?	64	Banana	No/Banana	21	19.71
4	44	1	1	20	How much would you like to eat a tompouce right now?	21	Banana	No/Banana	21	19.71
4	44	1	1	21	How much would you like to eat a banana pie right now?	18	Banana	No/Banana	21	19.71
4	44	1	1	23	How much would you like to eat a sandwich right now?	86	Banana	No/Banana	21	19.71
4	44	1	1	24	How much would you like to eat a pancake right now?	47	Banana	No/Banana	21	19.71
4	44	1	1	25	How much would you like to eat a croissant right now?	80	Banana	No/Banana	21	19.71
4	44	1	1	28	How much would you like to eat a banana right now?	81	Banana	No/Banana	21	19.71
4	44	1	1	29	How much would you like to eat a mango right now?	49	Banana	No/Banana	21	19.71
4	44	1	1	32	How much would you like to eat salted peanuts right now?	26	Banana	No/Banana	21	19.71
4	44	1	1	33	How much would you like to eat M&Ms right now?	34	Banana	No/Banana	21	19.71
4	44	1	1	34	How much would you like to eat cheese cubes right now?	80	Banana	No/Banana	21	19.71
4	44	1	1	35	How much would you like to eat strawberry yoghurt right now?	49	Banana	No/Banana	21	19.71
4	44	1	5	0	How well do you feel right now?	88	Banana	No/Banana	21	19.71
4	44	1	5	1	How hungry are you right now?	85	Banana	No/Banana	21	19.71
4	44	1	5	2	How much would you like to eat something right now?	83	Banana	No/Banana	21	19.71
4	44	1	5	3	How much do you like the odor right now?	20	Banana	No/Banana	21	19.71
4	44	1	5	4	How intense is the odor right now?	5	Banana	No/Banana	21	19.71
4	44	1	5	11	How much would you like to eat a sandwich with egg right now?	89	Banana	No/Banana	21	19.71
4	44	1	5	12	How much would you like to eat a sandwich with steamed meat right now?	69	Banana	No/Banana	21	19.71
4	44	1	5	15	How much would you like to eat tomato soup right now?	76	Banana	No/Banana	21	19.71
4	44	1	5	17	Hoe graag zou u op dit moment rundvleessoep willen eten?	73	Banana	No/Banana	21	19.71
4	44	1	5	20	How much would you like to eat a tompouce right now?	24	Banana	No/Banana	21	19.71
4	44	1	5	21	How much would you like to eat a banana pie right now?	27	Banana	No/Banana	21	19.71
4	44	1	5	23	How much would you like to eat a sandwich right now?	80	Banana	No/Banana	21	19.71
4	44	1	5	24	How much would you like to eat a pancake right now?	47	Banana	No/Banana	21	19.71
4	44	1	5	25	How much would you like to eat a croissant right now?	77	Banana	No/Banana	21	19.71
4	44	1	5	28	How much would you like to eat a banana right now?	78	Banana	No/Banana	21	19.71
4	44	1	5	29	How much would you like to eat a mango right now?	50	Banana	No/Banana	21	19.71
4	44	1	5	32	How much would you like to eat salted peanuts right now?	29	Banana	No/Banana	21	19.71
4	44	1	5	33	How much would you like to eat M&Ms right now?	31	Banana	No/Banana	21	19.71
4	44	1	5	34	How much would you like to eat cheese cubes right now?	74	Banana	No/Banana	21	19.71
4	44	1	5	35	How much would you like to eat strawberry yoghurt right now?	55	Banana	No/Banana	21	19.71
4	44	1	7	0	How well do you feel right now?	86	Banana	No/Banana	21	19.71
4	44	1	7	1	How hungry are you right now?	69	Banana	No/Banana	21	19.71
4	44	1	7	2	How much would you like to eat something right now?	80	Banana	No/Banana	21	19.71
4	44	1	7	3	How much do you like the odor right now?	72	Banana	No/Banana	21	19.71
4	44	1	7	4	How intense is the odor right now?	73	Banana	No/Banana	21	19.71
4	44	1	7	11	How much would you like to eat a sandwich with egg right now?	87	Banana	No/Banana	21	19.71
4	44	1	7	12	How much would you like to eat a sandwich with steamed meat right now?	68	Banana	No/Banana	21	19.71
4	44	1	7	15	How much would you like to eat tomato soup right now?	68	Banana	No/Banana	21	19.71
4	44	1	7	17	Hoe graag zou u op dit moment rundvleessoep willen eten?	74	Banana	No/Banana	21	19.71
4	44	1	7	20	How much would you like to eat a tompouce right now?	29	Banana	No/Banana	21	19.71
4	44	1	7	21	How much would you like to eat a banana pie right now?	58	Banana	No/Banana	21	19.71
4	44	1	7	23	How much would you like to eat a sandwich right now?	85	Banana	No/Banana	21	19.71
4	44	1	7	24	How much would you like to eat a pancake right now?	74	Banana	No/Banana	21	19.71
4	44	1	7	25	How much would you like to eat a croissant right now?	71	Banana	No/Banana	21	19.71
4	44	1	7	28	How much would you like to eat a banana right now?	89	Banana	No/Banana	21	19.71
4	44	1	7	29	How much would you like to eat a mango right now?	63	Banana	No/Banana	21	19.71
4	44	1	7	32	How much would you like to eat salted peanuts right now?	17	Banana	No/Banana	21	19.71
4	44	1	7	33	How much would you like to eat M&Ms right now?	48	Banana	No/Banana	21	19.71
4	44	1	7	34	How much would you like to eat cheese cubes right now?	70	Banana	No/Banana	21	19.71
4	44	1	7	35	How much would you like to eat strawberry yoghurt right now?	76	Banana	No/Banana	21	19.71
4	44	1	11	0	How well do you feel right now?	90	Banana	No/Banana	21	19.71
4	44	1	11	1	How hungry are you right now?	68	Banana	No/Banana	21	19.71
4	44	1	11	2	How much would you like to eat something right now?	71	Banana	No/Banana	21	19.71
4	44	1	11	3	How much do you like the odor right now?	81	Banana	No/Banana	21	19.71
4	44	1	11	4	How intense is the odor right now?	39	Banana	No/Banana	21	19.71
4	44	1	11	11	How much would you like to eat a sandwich with egg right now?	74	Banana	No/Banana	21	19.71
4	44	1	11	12	How much would you like to eat a sandwich with steamed meat right now?	67	Banana	No/Banana	21	19.71
4	44	1	11	15	How much would you like to eat tomato soup right now?	79	Banana	No/Banana	21	19.71
4	44	1	11	17	Hoe graag zou u op dit moment rundvleessoep willen eten?	66	Banana	No/Banana	21	19.71
4	44	1	11	20	How much would you like to eat a tompouce right now?	71	Banana	No/Banana	21	19.71
4	44	1	11	21	How much would you like to eat a banana pie right now?	56	Banana	No/Banana	21	19.71
4	44	1	11	23	How much would you like to eat a sandwich right now?	81	Banana	No/Banana	21	19.71
4	44	1	11	24	How much would you like to eat a pancake right now?	49	Banana	No/Banana	21	19.71
4	44	1	11	25	How much would you like to eat a croissant right now?	71	Banana	No/Banana	21	19.71
4	44	1	11	28	How much would you like to eat a banana right now?	89	Banana	No/Banana	21	19.71
4	44	1	11	29	How much would you like to eat a mango right now?	77	Banana	No/Banana	21	19.71
4	44	1	11	32	How much would you like to eat salted peanuts right now?	22	Banana	No/Banana	21	19.71
4	44	1	11	33	How much would you like to eat M&Ms right now?	45	Banana	No/Banana	21	19.71
4	44	1	11	34	How much would you like to eat cheese cubes right now?	79	Banana	No/Banana	21	19.71
4	44	1	11	35	How much would you like to eat strawberry yoghurt right now?	40	Banana	No/Banana	21	19.71
4	44	2	0	0	How well do you feel right now?	79	Banana	Banana/Meat	21	19.71
4	44	2	0	1	How hungry are you right now?	90	Banana	Banana/Meat	21	19.71
4	44	2	0	2	How much would you like to eat something right now?	86	Banana	Banana/Meat	21	19.71
4	44	2	0	3	How much do you like the odor right now?	26	Banana	Banana/Meat	21	19.71
4	44	2	0	4	How intense is the odor right now?	21	Banana	Banana/Meat	21	19.71
4	44	2	0	11	How much would you like to eat a sandwich with egg right now?	90	Banana	Banana/Meat	21	19.71
4	44	2	0	12	How much would you like to eat a sandwich with steamed meat right now?	72	Banana	Banana/Meat	21	19.71
4	44	2	0	15	How much would you like to eat tomato soup right now?	91	Banana	Banana/Meat	21	19.71
4	44	2	0	17	Hoe graag zou u op dit moment rundvleessoep willen eten?	87	Banana	Banana/Meat	21	19.71
4	44	2	0	20	How much would you like to eat a tompouce right now?	42	Banana	Banana/Meat	21	19.71
4	44	2	0	21	How much would you like to eat a banana pie right now?	38	Banana	Banana/Meat	21	19.71
4	44	2	0	23	How much would you like to eat a sandwich right now?	88	Banana	Banana/Meat	21	19.71
4	44	2	0	24	How much would you like to eat a pancake right now?	66	Banana	Banana/Meat	21	19.71
4	44	2	0	25	How much would you like to eat a croissant right now?	87	Banana	Banana/Meat	21	19.71
4	44	2	0	28	How much would you like to eat a banana right now?	87	Banana	Banana/Meat	21	19.71
4	44	2	0	29	How much would you like to eat a mango right now?	63	Banana	Banana/Meat	21	19.71
4	44	2	0	32	How much would you like to eat salted peanuts right now?	42	Banana	Banana/Meat	21	19.71
4	44	2	0	33	How much would you like to eat M&Ms right now?	54	Banana	Banana/Meat	21	19.71
4	44	2	0	34	How much would you like to eat cheese cubes right now?	85	Banana	Banana/Meat	21	19.71
4	44	2	0	35	How much would you like to eat strawberry yoghurt right now?	73	Banana	Banana/Meat	21	19.71
4	44	2	1	0	How well do you feel right now?	91	Banana	Banana/Meat	21	19.71
4	44	2	1	1	How hungry are you right now?	96	Banana	Banana/Meat	21	19.71
4	44	2	1	2	How much would you like to eat something right now?	88	Banana	Banana/Meat	21	19.71
4	44	2	1	3	How much do you like the odor right now?	56	Banana	Banana/Meat	21	19.71
4	44	2	1	4	How intense is the odor right now?	67	Banana	Banana/Meat	21	19.71
4	44	2	1	11	How much would you like to eat a sandwich with egg right now?	89	Banana	Banana/Meat	21	19.71
4	44	2	1	12	How much would you like to eat a sandwich with steamed meat right now?	70	Banana	Banana/Meat	21	19.71
4	44	2	1	15	How much would you like to eat tomato soup right now?	84	Banana	Banana/Meat	21	19.71
4	44	2	1	17	Hoe graag zou u op dit moment rundvleessoep willen eten?	88	Banana	Banana/Meat	21	19.71
4	44	2	1	20	How much would you like to eat a tompouce right now?	62	Banana	Banana/Meat	21	19.71
4	44	2	1	21	How much would you like to eat a banana pie right now?	42	Banana	Banana/Meat	21	19.71
4	44	2	1	23	How much would you like to eat a sandwich right now?	92	Banana	Banana/Meat	21	19.71
4	44	2	1	24	How much would you like to eat a pancake right now?	85	Banana	Banana/Meat	21	19.71
4	44	2	1	25	How much would you like to eat a croissant right now?	98	Banana	Banana/Meat	21	19.71
4	44	2	1	28	How much would you like to eat a banana right now?	78	Banana	Banana/Meat	21	19.71
4	44	2	1	29	How much would you like to eat a mango right now?	58	Banana	Banana/Meat	21	19.71
4	44	2	1	32	How much would you like to eat salted peanuts right now?	51	Banana	Banana/Meat	21	19.71
4	44	2	1	33	How much would you like to eat M&Ms right now?	33	Banana	Banana/Meat	21	19.71
4	44	2	1	34	How much would you like to eat cheese cubes right now?	88	Banana	Banana/Meat	21	19.71
4	44	2	1	35	How much would you like to eat strawberry yoghurt right now?	81	Banana	Banana/Meat	21	19.71
4	44	2	5	0	How well do you feel right now?	92	Banana	Banana/Meat	21	19.71
4	44	2	5	1	How hungry are you right now?	93	Banana	Banana/Meat	21	19.71
4	44	2	5	2	How much would you like to eat something right now?	84	Banana	Banana/Meat	21	19.71
4	44	2	5	3	How much do you like the odor right now?	49	Banana	Banana/Meat	21	19.71
4	44	2	5	4	How intense is the odor right now?	34	Banana	Banana/Meat	21	19.71
4	44	2	5	11	How much would you like to eat a sandwich with egg right now?	77	Banana	Banana/Meat	21	19.71
4	44	2	5	12	How much would you like to eat a sandwich with steamed meat right now?	61	Banana	Banana/Meat	21	19.71
4	44	2	5	15	How much would you like to eat tomato soup right now?	97	Banana	Banana/Meat	21	19.71
4	44	2	5	17	Hoe graag zou u op dit moment rundvleessoep willen eten?	84	Banana	Banana/Meat	21	19.71
4	44	2	5	20	How much would you like to eat a tompouce right now?	50	Banana	Banana/Meat	21	19.71
4	44	2	5	21	How much would you like to eat a banana pie right now?	35	Banana	Banana/Meat	21	19.71
4	44	2	5	23	How much would you like to eat a sandwich right now?	93	Banana	Banana/Meat	21	19.71
4	44	2	5	24	How much would you like to eat a pancake right now?	83	Banana	Banana/Meat	21	19.71
4	44	2	5	25	How much would you like to eat a croissant right now?	90	Banana	Banana/Meat	21	19.71
4	44	2	5	28	How much would you like to eat a banana right now?	80	Banana	Banana/Meat	21	19.71
4	44	2	5	29	How much would you like to eat a mango right now?	62	Banana	Banana/Meat	21	19.71
4	44	2	5	32	How much would you like to eat salted peanuts right now?	43	Banana	Banana/Meat	21	19.71
4	44	2	5	33	How much would you like to eat M&Ms right now?	70	Banana	Banana/Meat	21	19.71
4	44	2	5	34	How much would you like to eat cheese cubes right now?	50	Banana	Banana/Meat	21	19.71
4	44	2	5	35	How much would you like to eat strawberry yoghurt right now?	78	Banana	Banana/Meat	21	19.71
4	44	2	7	0	How well do you feel right now?	94	Banana	Banana/Meat	21	19.71
4	44	2	7	1	How hungry are you right now?	88	Banana	Banana/Meat	21	19.71
4	44	2	7	2	How much would you like to eat something right now?	89	Banana	Banana/Meat	21	19.71
4	44	2	7	3	How much do you like the odor right now?	84	Banana	Banana/Meat	21	19.71
4	44	2	7	4	How intense is the odor right now?	66	Banana	Banana/Meat	21	19.71
4	44	2	7	11	How much would you like to eat a sandwich with egg right now?	90	Banana	Banana/Meat	21	19.71
4	44	2	7	12	How much would you like to eat a sandwich with steamed meat right now?	82	Banana	Banana/Meat	21	19.71
4	44	2	7	15	How much would you like to eat tomato soup right now?	81	Banana	Banana/Meat	21	19.71
4	44	2	7	17	Hoe graag zou u op dit moment rundvleessoep willen eten?	97	Banana	Banana/Meat	21	19.71
4	44	2	7	20	How much would you like to eat a tompouce right now?	55	Banana	Banana/Meat	21	19.71
4	44	2	7	21	How much would you like to eat a banana pie right now?	20	Banana	Banana/Meat	21	19.71
4	44	2	7	23	How much would you like to eat a sandwich right now?	87	Banana	Banana/Meat	21	19.71
4	44	2	7	24	How much would you like to eat a pancake right now?	64	Banana	Banana/Meat	21	19.71
4	44	2	7	25	How much would you like to eat a croissant right now?	76	Banana	Banana/Meat	21	19.71
4	44	2	7	28	How much would you like to eat a banana right now?	65	Banana	Banana/Meat	21	19.71
4	44	2	7	29	How much would you like to eat a mango right now?	53	Banana	Banana/Meat	21	19.71
4	44	2	7	32	How much would you like to eat salted peanuts right now?	63	Banana	Banana/Meat	21	19.71
4	44	2	7	33	How much would you like to eat M&Ms right now?	54	Banana	Banana/Meat	21	19.71
4	44	2	7	34	How much would you like to eat cheese cubes right now?	59	Banana	Banana/Meat	21	19.71
4	44	2	7	35	How much would you like to eat strawberry yoghurt right now?	63	Banana	Banana/Meat	21	19.71
4	44	2	11	0	How well do you feel right now?	92	Banana	Banana/Meat	21	19.71
4	44	2	11	1	How hungry are you right now?	96	Banana	Banana/Meat	21	19.71
4	44	2	11	2	How much would you like to eat something right now?	82	Banana	Banana/Meat	21	19.71
4	44	2	11	3	How much do you like the odor right now?	85	Banana	Banana/Meat	21	19.71
4	44	2	11	4	How intense is the odor right now?	59	Banana	Banana/Meat	21	19.71
4	44	2	11	11	How much would you like to eat a sandwich with egg right now?	88	Banana	Banana/Meat	21	19.71
4	44	2	11	12	How much would you like to eat a sandwich with steamed meat right now?	77	Banana	Banana/Meat	21	19.71
4	44	2	11	15	How much would you like to eat tomato soup right now?	80	Banana	Banana/Meat	21	19.71
4	44	2	11	17	Hoe graag zou u op dit moment rundvleessoep willen eten?	92	Banana	Banana/Meat	21	19.71
4	44	2	11	20	How much would you like to eat a tompouce right now?	48	Banana	Banana/Meat	21	19.71
4	44	2	11	21	How much would you like to eat a banana pie right now?	39	Banana	Banana/Meat	21	19.71
4	44	2	11	23	How much would you like to eat a sandwich right now?	88	Banana	Banana/Meat	21	19.71
4	44	2	11	24	How much would you like to eat a pancake right now?	57	Banana	Banana/Meat	21	19.71
4	44	2	11	25	How much would you like to eat a croissant right now?	77	Banana	Banana/Meat	21	19.71
4	44	2	11	28	How much would you like to eat a banana right now?	66	Banana	Banana/Meat	21	19.71
4	44	2	11	29	How much would you like to eat a mango right now?	68	Banana	Banana/Meat	21	19.71
4	44	2	11	32	How much would you like to eat salted peanuts right now?	64	Banana	Banana/Meat	21	19.71
4	44	2	11	33	How much would you like to eat M&Ms right now?	52	Banana	Banana/Meat	21	19.71
4	44	2	11	34	How much would you like to eat cheese cubes right now?	48	Banana	Banana/Meat	21	19.71
4	44	2	11	35	How much would you like to eat strawberry yoghurt right now?	70	Banana	Banana/Meat	21	19.71
4	44	3	0	0	How well do you feel right now?	52	Banana	Meat/Banana	21	19.71
4	44	3	0	1	How hungry are you right now?	60	Banana	Meat/Banana	21	19.71
4	44	3	0	2	How much would you like to eat something right now?	81	Banana	Meat/Banana	21	19.71
4	44	3	0	3	How much do you like the odor right now?	2	Banana	Meat/Banana	21	19.71
4	44	3	0	4	How intense is the odor right now?	18	Banana	Meat/Banana	21	19.71
4	44	3	0	11	How much would you like to eat a sandwich with egg right now?	82	Banana	Meat/Banana	21	19.71
4	44	3	0	12	How much would you like to eat a sandwich with steamed meat right now?	77	Banana	Meat/Banana	21	19.71
4	44	3	0	15	How much would you like to eat tomato soup right now?	74	Banana	Meat/Banana	21	19.71
4	44	3	0	17	Hoe graag zou u op dit moment rundvleessoep willen eten?	60	Banana	Meat/Banana	21	19.71
4	44	3	0	20	How much would you like to eat a tompouce right now?	51	Banana	Meat/Banana	21	19.71
4	44	3	0	21	How much would you like to eat a banana pie right now?	42	Banana	Meat/Banana	21	19.71
4	44	3	0	23	How much would you like to eat a sandwich right now?	80	Banana	Meat/Banana	21	19.71
4	44	3	0	24	How much would you like to eat a pancake right now?	58	Banana	Meat/Banana	21	19.71
4	44	3	0	25	How much would you like to eat a croissant right now?	77	Banana	Meat/Banana	21	19.71
4	44	3	0	28	How much would you like to eat a banana right now?	87	Banana	Meat/Banana	21	19.71
4	44	3	0	29	How much would you like to eat a mango right now?	54	Banana	Meat/Banana	21	19.71
4	44	3	0	32	How much would you like to eat salted peanuts right now?	59	Banana	Meat/Banana	21	19.71
4	44	3	0	33	How much would you like to eat M&Ms right now?	50	Banana	Meat/Banana	21	19.71
4	44	3	0	34	How much would you like to eat cheese cubes right now?	63	Banana	Meat/Banana	21	19.71
4	44	3	0	35	How much would you like to eat strawberry yoghurt right now?	92	Banana	Meat/Banana	21	19.71
4	44	3	1	0	How well do you feel right now?	82	Banana	Meat/Banana	21	19.71
4	44	3	1	1	How hungry are you right now?	82	Banana	Meat/Banana	21	19.71
4	44	3	1	2	How much would you like to eat something right now?	71	Banana	Meat/Banana	21	19.71
4	44	3	1	3	How much do you like the odor right now?	83	Banana	Meat/Banana	21	19.71
4	44	3	1	4	How intense is the odor right now?	68	Banana	Meat/Banana	21	19.71
4	44	3	1	11	How much would you like to eat a sandwich with egg right now?	85	Banana	Meat/Banana	21	19.71
4	44	3	1	12	How much would you like to eat a sandwich with steamed meat right now?	79	Banana	Meat/Banana	21	19.71
4	44	3	1	15	How much would you like to eat tomato soup right now?	84	Banana	Meat/Banana	21	19.71
4	44	3	1	17	Hoe graag zou u op dit moment rundvleessoep willen eten?	89	Banana	Meat/Banana	21	19.71
4	44	3	1	20	How much would you like to eat a tompouce right now?	57	Banana	Meat/Banana	21	19.71
4	44	3	1	21	How much would you like to eat a banana pie right now?	48	Banana	Meat/Banana	21	19.71
4	44	3	1	23	How much would you like to eat a sandwich right now?	87	Banana	Meat/Banana	21	19.71
4	44	3	1	24	How much would you like to eat a pancake right now?	52	Banana	Meat/Banana	21	19.71
4	44	3	1	25	How much would you like to eat a croissant right now?	72	Banana	Meat/Banana	21	19.71
4	44	3	1	28	How much would you like to eat a banana right now?	78	Banana	Meat/Banana	21	19.71
4	44	3	1	29	How much would you like to eat a mango right now?	44	Banana	Meat/Banana	21	19.71
4	44	3	1	32	How much would you like to eat salted peanuts right now?	55	Banana	Meat/Banana	21	19.71
4	44	3	1	33	How much would you like to eat M&Ms right now?	43	Banana	Meat/Banana	21	19.71
4	44	3	1	34	How much would you like to eat cheese cubes right now?	80	Banana	Meat/Banana	21	19.71
4	44	3	1	35	How much would you like to eat strawberry yoghurt right now?	88	Banana	Meat/Banana	21	19.71
4	44	3	5	0	How well do you feel right now?	88	Banana	Meat/Banana	21	19.71
4	44	3	5	1	How hungry are you right now?	86	Banana	Meat/Banana	21	19.71
4	44	3	5	2	How much would you like to eat something right now?	66	Banana	Meat/Banana	21	19.71
4	44	3	5	3	How much do you like the odor right now?	81	Banana	Meat/Banana	21	19.71
4	44	3	5	4	How intense is the odor right now?	22	Banana	Meat/Banana	21	19.71
4	44	3	5	11	How much would you like to eat a sandwich with egg right now?	84	Banana	Meat/Banana	21	19.71
4	44	3	5	12	How much would you like to eat a sandwich with steamed meat right now?	82	Banana	Meat/Banana	21	19.71
4	44	3	5	15	How much would you like to eat tomato soup right now?	83	Banana	Meat/Banana	21	19.71
4	44	3	5	17	Hoe graag zou u op dit moment rundvleessoep willen eten?	87	Banana	Meat/Banana	21	19.71
4	44	3	5	20	How much would you like to eat a tompouce right now?	50	Banana	Meat/Banana	21	19.71
4	44	3	5	21	How much would you like to eat a banana pie right now?	28	Banana	Meat/Banana	21	19.71
4	44	3	5	23	How much would you like to eat a sandwich right now?	75	Banana	Meat/Banana	21	19.71
4	44	3	5	24	How much would you like to eat a pancake right now?	47	Banana	Meat/Banana	21	19.71
4	44	3	5	25	How much would you like to eat a croissant right now?	82	Banana	Meat/Banana	21	19.71
4	44	3	5	28	How much would you like to eat a banana right now?	72	Banana	Meat/Banana	21	19.71
4	44	3	5	29	How much would you like to eat a mango right now?	54	Banana	Meat/Banana	21	19.71
4	44	3	5	32	How much would you like to eat salted peanuts right now?	62	Banana	Meat/Banana	21	19.71
4	44	3	5	33	How much would you like to eat M&Ms right now?	29	Banana	Meat/Banana	21	19.71
4	44	3	5	34	How much would you like to eat cheese cubes right now?	68	Banana	Meat/Banana	21	19.71
4	44	3	5	35	How much would you like to eat strawberry yoghurt right now?	83	Banana	Meat/Banana	21	19.71
4	44	3	7	0	How well do you feel right now?	84	Banana	Meat/Banana	21	19.71
4	44	3	7	1	How hungry are you right now?	77	Banana	Meat/Banana	21	19.71
4	44	3	7	2	How much would you like to eat something right now?	70	Banana	Meat/Banana	21	19.71
4	44	3	7	3	How much do you like the odor right now?	69	Banana	Meat/Banana	21	19.71
4	44	3	7	4	How intense is the odor right now?	79	Banana	Meat/Banana	21	19.71
4	44	3	7	11	How much would you like to eat a sandwich with egg right now?	89	Banana	Meat/Banana	21	19.71
4	44	3	7	12	How much would you like to eat a sandwich with steamed meat right now?	85	Banana	Meat/Banana	21	19.71
4	44	3	7	15	How much would you like to eat tomato soup right now?	87	Banana	Meat/Banana	21	19.71
4	44	3	7	17	Hoe graag zou u op dit moment rundvleessoep willen eten?	79	Banana	Meat/Banana	21	19.71
4	44	3	7	20	How much would you like to eat a tompouce right now?	45	Banana	Meat/Banana	21	19.71
4	44	3	7	21	How much would you like to eat a banana pie right now?	58	Banana	Meat/Banana	21	19.71
4	44	3	7	23	How much would you like to eat a sandwich right now?	83	Banana	Meat/Banana	21	19.71
4	44	3	7	24	How much would you like to eat a pancake right now?	46	Banana	Meat/Banana	21	19.71
4	44	3	7	25	How much would you like to eat a croissant right now?	87	Banana	Meat/Banana	21	19.71
4	44	3	7	28	How much would you like to eat a banana right now?	88	Banana	Meat/Banana	21	19.71
4	44	3	7	29	How much would you like to eat a mango right now?	58	Banana	Meat/Banana	21	19.71
4	44	3	7	32	How much would you like to eat salted peanuts right now?	62	Banana	Meat/Banana	21	19.71
4	44	3	7	33	How much would you like to eat M&Ms right now?	57	Banana	Meat/Banana	21	19.71
4	44	3	7	34	How much would you like to eat cheese cubes right now?	67	Banana	Meat/Banana	21	19.71
4	44	3	7	35	How much would you like to eat strawberry yoghurt right now?	79	Banana	Meat/Banana	21	19.71
4	44	3	11	0	How well do you feel right now?	80	Banana	Meat/Banana	21	19.71
4	44	3	11	1	How hungry are you right now?	64	Banana	Meat/Banana	21	19.71
4	44	3	11	2	How much would you like to eat something right now?	70	Banana	Meat/Banana	21	19.71
4	44	3	11	3	How much do you like the odor right now?	59	Banana	Meat/Banana	21	19.71
4	44	3	11	4	How intense is the odor right now?	76	Banana	Meat/Banana	21	19.71
4	44	3	11	11	How much would you like to eat a sandwich with egg right now?	86	Banana	Meat/Banana	21	19.71
4	44	3	11	12	How much would you like to eat a sandwich with steamed meat right now?	83	Banana	Meat/Banana	21	19.71
4	44	3	11	15	How much would you like to eat tomato soup right now?	87	Banana	Meat/Banana	21	19.71
4	44	3	11	17	Hoe graag zou u op dit moment rundvleessoep willen eten?	79	Banana	Meat/Banana	21	19.71
4	44	3	11	20	How much would you like to eat a tompouce right now?	62	Banana	Meat/Banana	21	19.71
4	44	3	11	21	How much would you like to eat a banana pie right now?	65	Banana	Meat/Banana	21	19.71
4	44	3	11	23	How much would you like to eat a sandwich right now?	67	Banana	Meat/Banana	21	19.71
4	44	3	11	24	How much would you like to eat a pancake right now?	60	Banana	Meat/Banana	21	19.71
4	44	3	11	25	How much would you like to eat a croissant right now?	86	Banana	Meat/Banana	21	19.71
4	44	3	11	28	How much would you like to eat a banana right now?	89	Banana	Meat/Banana	21	19.71
4	44	3	11	29	How much would you like to eat a mango right now?	54	Banana	Meat/Banana	21	19.71
4	44	3	11	32	How much would you like to eat salted peanuts right now?	40	Banana	Meat/Banana	21	19.71
4	44	3	11	33	How much would you like to eat M&Ms right now?	62	Banana	Meat/Banana	21	19.71
4	44	3	11	34	How much would you like to eat cheese cubes right now?	62	Banana	Meat/Banana	21	19.71
4	44	3	11	35	How much would you like to eat strawberry yoghurt right now?	81	Banana	Meat/Banana	21	19.71
4	43	1	0	0	How well do you feel right now?	66	Banana	Banana/Meat	22	23.51
4	43	1	0	1	How hungry are you right now?	71	Banana	Banana/Meat	22	23.51
4	43	1	0	2	How much would you like to eat something right now?	73	Banana	Banana/Meat	22	23.51
4	43	1	0	3	How much do you like the odor right now?	68	Banana	Banana/Meat	22	23.51
4	43	1	0	4	How intense is the odor right now?	36	Banana	Banana/Meat	22	23.51
4	43	1	0	11	How much would you like to eat a sandwich with egg right now?	71	Banana	Banana/Meat	22	23.51
4	43	1	0	12	How much would you like to eat a sandwich with steamed meat right now?	69	Banana	Banana/Meat	22	23.51
4	43	1	0	15	How much would you like to eat tomato soup right now?	73	Banana	Banana/Meat	22	23.51
4	43	1	0	17	Hoe graag zou u op dit moment rundvleessoep willen eten?	75	Banana	Banana/Meat	22	23.51
4	43	1	0	20	How much would you like to eat a tompouce right now?	74	Banana	Banana/Meat	22	23.51
4	43	1	0	21	How much would you like to eat a banana pie right now?	72	Banana	Banana/Meat	22	23.51
4	43	1	0	23	How much would you like to eat a sandwich right now?	71	Banana	Banana/Meat	22	23.51
4	43	1	0	24	How much would you like to eat a pancake right now?	73	Banana	Banana/Meat	22	23.51
4	43	1	0	25	How much would you like to eat a croissant right now?	81	Banana	Banana/Meat	22	23.51
4	43	1	0	28	How much would you like to eat a banana right now?	67	Banana	Banana/Meat	22	23.51
4	43	1	0	29	How much would you like to eat a mango right now?	74	Banana	Banana/Meat	22	23.51
4	43	1	0	32	How much would you like to eat salted peanuts right now?	73	Banana	Banana/Meat	22	23.51
4	43	1	0	33	How much would you like to eat M&Ms right now?	75	Banana	Banana/Meat	22	23.51
4	43	1	0	34	How much would you like to eat cheese cubes right now?	63	Banana	Banana/Meat	22	23.51
4	43	1	0	35	How much would you like to eat strawberry yoghurt right now?	58	Banana	Banana/Meat	22	23.51
4	43	1	1	0	How well do you feel right now?	77	Banana	Banana/Meat	22	23.51
4	43	1	1	1	How hungry are you right now?	68	Banana	Banana/Meat	22	23.51
4	43	1	1	2	How much would you like to eat something right now?	79	Banana	Banana/Meat	22	23.51
4	43	1	1	3	How much do you like the odor right now?	53	Banana	Banana/Meat	22	23.51
4	43	1	1	4	How intense is the odor right now?	67	Banana	Banana/Meat	22	23.51
4	43	1	1	11	How much would you like to eat a sandwich with egg right now?	71	Banana	Banana/Meat	22	23.51
4	43	1	1	12	How much would you like to eat a sandwich with steamed meat right now?	78	Banana	Banana/Meat	22	23.51
4	43	1	1	15	How much would you like to eat tomato soup right now?	81	Banana	Banana/Meat	22	23.51
4	43	1	1	17	Hoe graag zou u op dit moment rundvleessoep willen eten?	78	Banana	Banana/Meat	22	23.51
4	43	1	1	20	How much would you like to eat a tompouce right now?	67	Banana	Banana/Meat	22	23.51
4	43	1	1	21	How much would you like to eat a banana pie right now?	58	Banana	Banana/Meat	22	23.51
4	43	1	1	23	How much would you like to eat a sandwich right now?	75	Banana	Banana/Meat	22	23.51
4	43	1	1	24	How much would you like to eat a pancake right now?	72	Banana	Banana/Meat	22	23.51
4	43	1	1	25	How much would you like to eat a croissant right now?	81	Banana	Banana/Meat	22	23.51
4	43	1	1	28	How much would you like to eat a banana right now?	70	Banana	Banana/Meat	22	23.51
4	43	1	1	29	How much would you like to eat a mango right now?	82	Banana	Banana/Meat	22	23.51
4	43	1	1	32	How much would you like to eat salted peanuts right now?	78	Banana	Banana/Meat	22	23.51
4	43	1	1	33	How much would you like to eat M&Ms right now?	74	Banana	Banana/Meat	22	23.51
4	43	1	1	34	How much would you like to eat cheese cubes right now?	74	Banana	Banana/Meat	22	23.51
4	43	1	1	35	How much would you like to eat strawberry yoghurt right now?	61	Banana	Banana/Meat	22	23.51
4	43	1	5	0	How well do you feel right now?	71	Banana	Banana/Meat	22	23.51
4	43	1	5	1	How hungry are you right now?	75	Banana	Banana/Meat	22	23.51
4	43	1	5	2	How much would you like to eat something right now?	84	Banana	Banana/Meat	22	23.51
4	43	1	5	3	How much do you like the odor right now?	80	Banana	Banana/Meat	22	23.51
4	43	1	5	4	How intense is the odor right now?	54	Banana	Banana/Meat	22	23.51
4	43	1	5	11	How much would you like to eat a sandwich with egg right now?	78	Banana	Banana/Meat	22	23.51
4	43	1	5	12	How much would you like to eat a sandwich with steamed meat right now?	77	Banana	Banana/Meat	22	23.51
4	43	1	5	15	How much would you like to eat tomato soup right now?	76	Banana	Banana/Meat	22	23.51
4	43	1	5	17	Hoe graag zou u op dit moment rundvleessoep willen eten?	75	Banana	Banana/Meat	22	23.51
4	43	1	5	20	How much would you like to eat a tompouce right now?	78	Banana	Banana/Meat	22	23.51
4	43	1	5	21	How much would you like to eat a banana pie right now?	79	Banana	Banana/Meat	22	23.51
4	43	1	5	23	How much would you like to eat a sandwich right now?	73	Banana	Banana/Meat	22	23.51
4	43	1	5	24	How much would you like to eat a pancake right now?	82	Banana	Banana/Meat	22	23.51
4	43	1	5	25	How much would you like to eat a croissant right now?	75	Banana	Banana/Meat	22	23.51
4	43	1	5	28	How much would you like to eat a banana right now?	67	Banana	Banana/Meat	22	23.51
4	43	1	5	29	How much would you like to eat a mango right now?	75	Banana	Banana/Meat	22	23.51
4	43	1	5	32	How much would you like to eat salted peanuts right now?	81	Banana	Banana/Meat	22	23.51
4	43	1	5	33	How much would you like to eat M&Ms right now?	73	Banana	Banana/Meat	22	23.51
4	43	1	5	34	How much would you like to eat cheese cubes right now?	69	Banana	Banana/Meat	22	23.51
4	43	1	5	35	How much would you like to eat strawberry yoghurt right now?	59	Banana	Banana/Meat	22	23.51
4	43	1	7	0	How well do you feel right now?	58	Banana	Banana/Meat	22	23.51
4	43	1	7	1	How hungry are you right now?	71	Banana	Banana/Meat	22	23.51
4	43	1	7	2	How much would you like to eat something right now?	53	Banana	Banana/Meat	22	23.51
4	43	1	7	3	How much do you like the odor right now?	54	Banana	Banana/Meat	22	23.51
4	43	1	7	4	How intense is the odor right now?	35	Banana	Banana/Meat	22	23.51
4	43	1	7	11	How much would you like to eat a sandwich with egg right now?	79	Banana	Banana/Meat	22	23.51
4	43	1	7	12	How much would you like to eat a sandwich with steamed meat right now?	77	Banana	Banana/Meat	22	23.51
4	43	1	7	15	How much would you like to eat tomato soup right now?	69	Banana	Banana/Meat	22	23.51
4	43	1	7	17	Hoe graag zou u op dit moment rundvleessoep willen eten?	86	Banana	Banana/Meat	22	23.51
4	43	1	7	20	How much would you like to eat a tompouce right now?	79	Banana	Banana/Meat	22	23.51
4	43	1	7	21	How much would you like to eat a banana pie right now?	76	Banana	Banana/Meat	22	23.51
4	43	1	7	23	How much would you like to eat a sandwich right now?	76	Banana	Banana/Meat	22	23.51
4	43	1	7	24	How much would you like to eat a pancake right now?	78	Banana	Banana/Meat	22	23.51
4	43	1	7	25	How much would you like to eat a croissant right now?	82	Banana	Banana/Meat	22	23.51
4	43	1	7	28	How much would you like to eat a banana right now?	62	Banana	Banana/Meat	22	23.51
4	43	1	7	29	How much would you like to eat a mango right now?	87	Banana	Banana/Meat	22	23.51
4	43	1	7	32	How much would you like to eat salted peanuts right now?	80	Banana	Banana/Meat	22	23.51
4	43	1	7	33	How much would you like to eat M&Ms right now?	70	Banana	Banana/Meat	22	23.51
4	43	1	7	34	How much would you like to eat cheese cubes right now?	63	Banana	Banana/Meat	22	23.51
4	43	1	7	35	How much would you like to eat strawberry yoghurt right now?	56	Banana	Banana/Meat	22	23.51
4	43	1	11	0	How well do you feel right now?	76	Banana	Banana/Meat	22	23.51
4	43	1	11	1	How hungry are you right now?	74	Banana	Banana/Meat	22	23.51
4	43	1	11	2	How much would you like to eat something right now?	71	Banana	Banana/Meat	22	23.51
4	43	1	11	3	How much do you like the odor right now?	65	Banana	Banana/Meat	22	23.51
4	43	1	11	4	How intense is the odor right now?	56	Banana	Banana/Meat	22	23.51
4	43	1	11	11	How much would you like to eat a sandwich with egg right now?	80	Banana	Banana/Meat	22	23.51
4	43	1	11	12	How much would you like to eat a sandwich with steamed meat right now?	75	Banana	Banana/Meat	22	23.51
4	43	1	11	15	How much would you like to eat tomato soup right now?	81	Banana	Banana/Meat	22	23.51
4	43	1	11	17	Hoe graag zou u op dit moment rundvleessoep willen eten?	70	Banana	Banana/Meat	22	23.51
4	43	1	11	20	How much would you like to eat a tompouce right now?	79	Banana	Banana/Meat	22	23.51
4	43	1	11	21	How much would you like to eat a banana pie right now?	73	Banana	Banana/Meat	22	23.51
4	43	1	11	23	How much would you like to eat a sandwich right now?	72	Banana	Banana/Meat	22	23.51
4	43	1	11	24	How much would you like to eat a pancake right now?	75	Banana	Banana/Meat	22	23.51
4	43	1	11	25	How much would you like to eat a croissant right now?	77	Banana	Banana/Meat	22	23.51
4	43	1	11	28	How much would you like to eat a banana right now?	70	Banana	Banana/Meat	22	23.51
4	43	1	11	29	How much would you like to eat a mango right now?	76	Banana	Banana/Meat	22	23.51
4	43	1	11	32	How much would you like to eat salted peanuts right now?	82	Banana	Banana/Meat	22	23.51
4	43	1	11	33	How much would you like to eat M&Ms right now?	74	Banana	Banana/Meat	22	23.51
4	43	1	11	34	How much would you like to eat cheese cubes right now?	65	Banana	Banana/Meat	22	23.51
[truncated: 9,901 more rows]

## Sheet: FPQ
Start time [numbered]	Subject	Session	Combination	Questionnr	Leftfoodpicture	Rightfoodpicture	Choice
1	11	1	No/Meat	101	strawberryyoghurt	banana	strawberryyoghurt
1	11	1	No/Meat	102	strawberryyoghurt	banana candy	strawberryyoghurt
1	11	1	No/Meat	103	strawberryyoghurt	beefsoup	beefsoup
1	11	1	No/Meat	104	banana	Mango	Mango
1	11	1	No/Meat	105	banana	MMs	banana
1	11	1	No/Meat	106	banana	eggsandwich	banana
1	11	1	No/Meat	107	banana	saltedpeanuts	banana
1	11	1	No/Meat	108	banana	breadroll	banana
1	11	1	No/Meat	109	banana	Croissant	Croissant
1	11	1	No/Meat	110	banana	steamedmeatsandwich	steamedmeatsandwich
1	11	1	No/Meat	111	banana	beefsoup	beefsoup
1	11	1	No/Meat	112	banana	sausages	banana
1	11	1	No/Meat	113	banana candy	Mango	Mango
1	11	1	No/Meat	114	banana candy	saltedpeanuts	saltedpeanuts
1	11	1	No/Meat	115	banana candy	cheesecubes	cheesecubes
1	11	1	No/Meat	116	banana candy	breadroll	breadroll
1	11	1	No/Meat	117	banana candy	pancake	pancake
1	11	1	No/Meat	118	banana candy	MMs	MMs
1	11	1	No/Meat	119	banana candy	steamedmeatsandwich	steamedmeatsandwich
1	11	1	No/Meat	120	banana candy	beefsoup	beefsoup
1	11	1	No/Meat	121	banana candy	sausages	sausages
1	11	1	No/Meat	122	banana pie	Tompouce	Tompouce
1	11	1	No/Meat	123	banana pie	strawberryyoghurt	strawberryyoghurt
1	11	1	No/Meat	124	banana pie	Tomatensoep	Tomatensoep
1	11	1	No/Meat	125	banana pie	cheesecubes	cheesecubes
1	11	1	No/Meat	126	banana pie	pancake	pancake
1	11	1	No/Meat	127	banana pie	steamedmeatsandwich	steamedmeatsandwich
1	11	1	No/Meat	128	banana pie	beefsoup	beefsoup
1	11	1	No/Meat	129	banana pie	sausages	banana pie
1	11	1	No/Meat	130	breadroll	banana pie	breadroll
1	11	1	No/Meat	131	breadroll	steamedmeatsandwich	steamedmeatsandwich
1	11	1	No/Meat	132	breadroll	sausages	breadroll
1	11	1	No/Meat	133	eggsandwich	banana pie	eggsandwich
1	11	1	No/Meat	134	eggsandwich	banana candy	eggsandwich
1	11	1	No/Meat	135	eggsandwich	steamedmeatsandwich	steamedmeatsandwich
1	11	1	No/Meat	136	steamedmeatsandwich	Mango	Mango
1	11	1	No/Meat	137	steamedmeatsandwich	strawberryyoghurt	steamedmeatsandwich
1	11	1	No/Meat	138	steamedmeatsandwich	Tomatensoep	Tomatensoep
1	11	1	No/Meat	139	steamedmeatsandwich	saltedpeanuts	steamedmeatsandwich
1	11	1	No/Meat	140	steamedmeatsandwich	Croissant	Croissant
1	11	1	No/Meat	141	steamedmeatsandwich	banana	steamedmeatsandwich
1	11	1	No/Meat	142	steamedmeatsandwich	banana pie	steamedmeatsandwich
1	11	1	No/Meat	143	steamedmeatsandwich	banana candy	steamedmeatsandwich
1	11	1	No/Meat	144	Croissant	banana pie	Croissant
1	11	1	No/Meat	145	Croissant	banana candy	Croissant
1	11	1	No/Meat	146	Croissant	beefsoup	beefsoup
1	11	1	No/Meat	147	saltedpeanuts	banana pie	banana pie
1	11	1	No/Meat	148	saltedpeanuts	beefsoup	beefsoup
1	11	1	No/Meat	149	saltedpeanuts	sausages	sausages
1	11	1	No/Meat	150	cheesecubes	banana	banana
1	11	1	No/Meat	151	cheesecubes	steamedmeatsandwich	steamedmeatsandwich
1	11	1	No/Meat	152	cheesecubes	beefsoup	beefsoup
1	11	1	No/Meat	153	Mango	banana pie	Mango
1	11	1	No/Meat	154	Mango	beefsoup	Mango
1	11	1	No/Meat	155	Mango	sausages	Mango
1	11	1	No/Meat	156	MMs	banana pie	MMs
1	11	1	No/Meat	157	MMs	steamedmeatsandwich	MMs
1	11	1	No/Meat	158	MMs	sausages	sausages
1	11	1	No/Meat	159	pancake	banana	pancake
1	11	1	No/Meat	160	pancake	steamedmeatsandwich	pancake
1	11	1	No/Meat	161	pancake	sausages	pancake
1	11	1	No/Meat	162	beefsoup	Tompouce	beefsoup
1	11	1	No/Meat	163	beefsoup	MMs	beefsoup
1	11	1	No/Meat	164	beefsoup	eggsandwich	beefsoup
1	11	1	No/Meat	165	beefsoup	breadroll	beefsoup
1	11	1	No/Meat	166	beefsoup	pancake	beefsoup
1	11	1	No/Meat	167	beefsoup	Tomatensoep	Tomatensoep
1	11	1	No/Meat	168	beefsoup	banana	beefsoup
1	11	1	No/Meat	169	beefsoup	banana pie	beefsoup
1	11	1	No/Meat	170	beefsoup	banana candy	beefsoup
1	11	1	No/Meat	171	Tomatensoep	banana	Tomatensoep
1	11	1	No/Meat	172	Tomatensoep	banana candy	Tomatensoep
1	11	1	No/Meat	173	Tomatensoep	sausages	Tomatensoep
1	11	1	No/Meat	174	Tompouce	banana candy	Tompouce
1	11	1	No/Meat	175	Tompouce	banana	banana
1	11	1	No/Meat	176	Tompouce	steamedmeatsandwich	steamedmeatsandwich
1	11	1	No/Meat	177	sausages	Croissant	Croissant
1	11	1	No/Meat	178	sausages	Tompouce	sausages
1	11	1	No/Meat	179	sausages	strawberryyoghurt	strawberryyoghurt
1	11	1	No/Meat	180	sausages	eggsandwich	eggsandwich
1	11	1	No/Meat	181	sausages	cheesecubes	cheesecubes
1	11	1	No/Meat	182	sausages	banana	banana
1	11	1	No/Meat	183	sausages	banana pie	sausages
1	11	1	No/Meat	184	sausages	banana candy	sausages
1	11	2	Meat/Banana	101	strawberryyoghurt	banana	banana
1	11	2	Meat/Banana	102	strawberryyoghurt	banana candy	strawberryyoghurt
1	11	2	Meat/Banana	103	strawberryyoghurt	beefsoup	strawberryyoghurt
1	11	2	Meat/Banana	104	banana	Mango	Mango
1	11	2	Meat/Banana	105	banana	MMs	banana
1	11	2	Meat/Banana	106	banana	eggsandwich	banana
1	11	2	Meat/Banana	107	banana	saltedpeanuts	banana
1	11	2	Meat/Banana	108	banana	breadroll	banana
1	11	2	Meat/Banana	109	banana	Croissant	Croissant
1	11	2	Meat/Banana	110	banana	steamedmeatsandwich	banana
1	11	2	Meat/Banana	111	banana	beefsoup	beefsoup
1	11	2	Meat/Banana	112	banana	sausages	banana
1	11	2	Meat/Banana	113	banana candy	Mango	Mango
1	11	2	Meat/Banana	114	banana candy	saltedpeanuts	banana candy
1	11	2	Meat/Banana	115	banana candy	cheesecubes	banana candy
1	11	2	Meat/Banana	116	banana candy	breadroll	breadroll
1	11	2	Meat/Banana	117	banana candy	pancake	pancake
1	11	2	Meat/Banana	118	banana candy	MMs	MMs
1	11	2	Meat/Banana	119	banana candy	steamedmeatsandwich	steamedmeatsandwich
1	11	2	Meat/Banana	120	banana candy	beefsoup	banana candy
1	11	2	Meat/Banana	121	banana candy	sausages	sausages
1	11	2	Meat/Banana	122	banana pie	Tompouce	Tompouce
1	11	2	Meat/Banana	123	banana pie	strawberryyoghurt	strawberryyoghurt
1	11	2	Meat/Banana	124	banana pie	Tomatensoep	Tomatensoep
1	11	2	Meat/Banana	125	banana pie	cheesecubes	banana pie
1	11	2	Meat/Banana	126	banana pie	pancake	pancake
1	11	2	Meat/Banana	127	banana pie	steamedmeatsandwich	banana pie
1	11	2	Meat/Banana	128	banana pie	beefsoup	banana pie
1	11	2	Meat/Banana	129	banana pie	sausages	banana pie
1	11	2	Meat/Banana	130	breadroll	banana pie	banana pie
1	11	2	Meat/Banana	131	breadroll	steamedmeatsandwich	steamedmeatsandwich
1	11	2	Meat/Banana	132	breadroll	sausages	breadroll
1	11	2	Meat/Banana	133	eggsandwich	banana pie	eggsandwich
1	11	2	Meat/Banana	134	eggsandwich	banana candy	eggsandwich
1	11	2	Meat/Banana	135	eggsandwich	steamedmeatsandwich	eggsandwich
1	11	2	Meat/Banana	136	steamedmeatsandwich	Mango	Mango
1	11	2	Meat/Banana	137	steamedmeatsandwich	strawberryyoghurt	strawberryyoghurt
1	11	2	Meat/Banana	138	steamedmeatsandwich	Tomatensoep	Tomatensoep
1	11	2	Meat/Banana	139	steamedmeatsandwich	saltedpeanuts	saltedpeanuts
1	11	2	Meat/Banana	140	steamedmeatsandwich	Croissant	Croissant
1	11	2	Meat/Banana	141	steamedmeatsandwich	banana	banana
1	11	2	Meat/Banana	142	steamedmeatsandwich	banana pie	banana pie
1	11	2	Meat/Banana	143	steamedmeatsandwich	banana candy	banana candy
1	11	2	Meat/Banana	144	Croissant	banana pie	Croissant
1	11	2	Meat/Banana	145	Croissant	banana candy	Croissant
1	11	2	Meat/Banana	146	Croissant	beefsoup	Croissant
1	11	2	Meat/Banana	147	saltedpeanuts	banana pie	banana pie
1	11	2	Meat/Banana	148	saltedpeanuts	beefsoup	beefsoup
1	11	2	Meat/Banana	149	saltedpeanuts	sausages	saltedpeanuts
1	11	2	Meat/Banana	150	cheesecubes	banana	banana
1	11	2	Meat/Banana	151	cheesecubes	steamedmeatsandwich	steamedmeatsandwich
1	11	2	Meat/Banana	152	cheesecubes	beefsoup	beefsoup
1	11	2	Meat/Banana	153	Mango	banana pie	Mango
1	11	2	Meat/Banana	154	Mango	beefsoup	Mango
1	11	2	Meat/Banana	155	Mango	sausages	Mango
1	11	2	Meat/Banana	156	MMs	banana pie	MMs
1	11	2	Meat/Banana	157	MMs	steamedmeatsandwich	MMs
1	11	2	Meat/Banana	158	MMs	sausages	MMs
1	11	2	Meat/Banana	159	pancake	banana	pancake
1	11	2	Meat/Banana	160	pancake	steamedmeatsandwich	pancake
1	11	2	Meat/Banana	161	pancake	sausages	pancake
1	11	2	Meat/Banana	162	beefsoup	Tompouce	Tompouce
1	11	2	Meat/Banana	163	beefsoup	MMs	MMs
1	11	2	Meat/Banana	164	beefsoup	eggsandwich	eggsandwich
1	11	2	Meat/Banana	165	beefsoup	breadroll	breadroll
1	11	2	Meat/Banana	166	beefsoup	pancake	pancake
1	11	2	Meat/Banana	167	beefsoup	Tomatensoep	Tomatensoep
1	11	2	Meat/Banana	168	beefsoup	banana	banana
1	11	2	Meat/Banana	169	beefsoup	banana pie	banana pie
1	11	2	Meat/Banana	170	beefsoup	banana candy	beefsoup
1	11	2	Meat/Banana	171	Tomatensoep	banana	banana
1	11	2	Meat/Banana	172	Tomatensoep	banana candy	Tomatensoep
1	11	2	Meat/Banana	173	Tomatensoep	sausages	Tomatensoep
1	11	2	Meat/Banana	174	Tompouce	banana candy	Tompouce
1	11	2	Meat/Banana	175	Tompouce	banana	banana
1	11	2	Meat/Banana	176	Tompouce	steamedmeatsandwich	Tompouce
1	11	2	Meat/Banana	177	sausages	Croissant	Croissant
1	11	2	Meat/Banana	178	sausages	Tompouce	Tompouce
1	11	2	Meat/Banana	179	sausages	strawberryyoghurt	strawberryyoghurt
1	11	2	Meat/Banana	180	sausages	eggsandwich	eggsandwich
1	11	2	Meat/Banana	181	sausages	cheesecubes	cheesecubes
1	11	2	Meat/Banana	182	sausages	banana	banana
1	11	2	Meat/Banana	183	sausages	banana pie	banana pie
1	11	2	Meat/Banana	184	sausages	banana candy	banana candy
1	11	3	No/Banana	101	strawberryyoghurt	banana	strawberryyoghurt
1	11	3	No/Banana	102	strawberryyoghurt	banana candy	strawberryyoghurt
1	11	3	No/Banana	103	strawberryyoghurt	beefsoup	strawberryyoghurt
1	11	3	No/Banana	104	banana	Mango	Mango
1	11	3	No/Banana	105	banana	MMs	banana
1	11	3	No/Banana	106	banana	eggsandwich	banana
1	11	3	No/Banana	107	banana	saltedpeanuts	banana
1	11	3	No/Banana	108	banana	breadroll	banana
1	11	3	No/Banana	109	banana	Croissant	Croissant
1	11	3	No/Banana	110	banana	steamedmeatsandwich	banana
1	11	3	No/Banana	111	banana	beefsoup	banana
1	11	3	No/Banana	112	banana	sausages	banana
1	11	3	No/Banana	113	banana candy	Mango	Mango
1	11	3	No/Banana	114	banana candy	saltedpeanuts	banana candy
1	11	3	No/Banana	115	banana candy	cheesecubes	banana candy
1	11	3	No/Banana	116	banana candy	breadroll	breadroll
1	11	3	No/Banana	117	banana candy	pancake	pancake
1	11	3	No/Banana	118	banana candy	MMs	MMs
1	11	3	No/Banana	119	banana candy	steamedmeatsandwich	banana candy
1	11	3	No/Banana	120	banana candy	beefsoup	beefsoup
1	11	3	No/Banana	121	banana candy	sausages	banana candy
1	11	3	No/Banana	122	banana pie	Tompouce	Tompouce
1	11	3	No/Banana	123	banana pie	strawberryyoghurt	strawberryyoghurt
1	11	3	No/Banana	124	banana pie	Tomatensoep	banana pie
1	11	3	No/Banana	125	banana pie	cheesecubes	banana pie
1	11	3	No/Banana	126	banana pie	pancake	pancake
1	11	3	No/Banana	127	banana pie	steamedmeatsandwich	banana pie
1	11	3	No/Banana	128	banana pie	beefsoup	banana pie
1	11	3	No/Banana	129	banana pie	sausages	banana pie
1	11	3	No/Banana	130	breadroll	banana pie	banana pie
1	11	3	No/Banana	131	breadroll	steamedmeatsandwich	breadroll
1	11	3	No/Banana	132	breadroll	sausages	breadroll
1	11	3	No/Banana	133	eggsandwich	banana pie	banana pie
1	11	3	No/Banana	134	eggsandwich	banana candy	eggsandwich
1	11	3	No/Banana	135	eggsandwich	steamedmeatsandwich	eggsandwich
1	11	3	No/Banana	136	steamedmeatsandwich	Mango	Mango
1	11	3	No/Banana	137	steamedmeatsandwich	strawberryyoghurt	strawberryyoghurt
1	11	3	No/Banana	138	steamedmeatsandwich	Tomatensoep	Tomatensoep
1	11	3	No/Banana	139	steamedmeatsandwich	saltedpeanuts	steamedmeatsandwich
1	11	3	No/Banana	140	steamedmeatsandwich	Croissant	Croissant
1	11	3	No/Banana	141	steamedmeatsandwich	banana	banana
1	11	3	No/Banana	142	steamedmeatsandwich	banana pie	banana pie
1	11	3	No/Banana	143	steamedmeatsandwich	banana candy	banana candy
1	11	3	No/Banana	144	Croissant	banana pie	Croissant
1	11	3	No/Banana	145	Croissant	banana candy	Croissant
1	11	3	No/Banana	146	Croissant	beefsoup	Croissant
1	11	3	No/Banana	147	saltedpeanuts	banana pie	banana pie
1	11	3	No/Banana	148	saltedpeanuts	beefsoup	beefsoup
1	11	3	No/Banana	149	saltedpeanuts	sausages	sausages
1	11	3	No/Banana	150	cheesecubes	banana	banana
1	11	3	No/Banana	151	cheesecubes	steamedmeatsandwich	cheesecubes
1	11	3	No/Banana	152	cheesecubes	beefsoup	beefsoup
1	11	3	No/Banana	153	Mango	banana pie	Mango
1	11	3	No/Banana	154	Mango	beefsoup	Mango
1	11	3	No/Banana	155	Mango	sausages	Mango
1	11	3	No/Banana	156	MMs	banana pie	MMs
1	11	3	No/Banana	157	MMs	steamedmeatsandwich	steamedmeatsandwich
1	11	3	No/Banana	158	MMs	sausages	MMs
1	11	3	No/Banana	159	pancake	banana	banana
1	11	3	No/Banana	160	pancake	steamedmeatsandwich	pancake
1	11	3	No/Banana	161	pancake	sausages	pancake
1	11	3	No/Banana	162	beefsoup	Tompouce	Tompouce
1	11	3	No/Banana	163	beefsoup	MMs	MMs
1	11	3	No/Banana	164	beefsoup	eggsandwich	beefsoup
1	11	3	No/Banana	165	beefsoup	breadroll	breadroll
1	11	3	No/Banana	166	beefsoup	pancake	pancake
1	11	3	No/Banana	167	beefsoup	Tomatensoep	Tomatensoep
1	11	3	No/Banana	168	beefsoup	banana	banana
1	11	3	No/Banana	169	beefsoup	banana pie	banana pie
1	11	3	No/Banana	170	beefsoup	banana candy	banana candy
1	11	3	No/Banana	171	Tomatensoep	banana	banana
1	11	3	No/Banana	172	Tomatensoep	banana candy	Tomatensoep
1	11	3	No/Banana	173	Tomatensoep	sausages	Tomatensoep
1	11	3	No/Banana	174	Tompouce	banana candy	Tompouce
1	11	3	No/Banana	175	Tompouce	banana	banana
1	11	3	No/Banana	176	Tompouce	steamedmeatsandwich	Tompouce
1	11	3	No/Banana	177	sausages	Croissant	Croissant
1	11	3	No/Banana	178	sausages	Tompouce	Tompouce
1	11	3	No/Banana	179	sausages	strawberryyoghurt	strawberryyoghurt
1	11	3	No/Banana	180	sausages	eggsandwich	eggsandwich
1	11	3	No/Banana	181	sausages	cheesecubes	cheesecubes
1	11	3	No/Banana	182	sausages	banana	banana
1	11	3	No/Banana	183	sausages	banana pie	banana pie
1	11	3	No/Banana	184	sausages	banana candy	banana candy
1	11	4	Banana/Meat	101	strawberryyoghurt	banana	banana
1	11	4	Banana/Meat	102	strawberryyoghurt	banana candy	strawberryyoghurt
1	11	4	Banana/Meat	103	strawberryyoghurt	beefsoup	strawberryyoghurt
1	11	4	Banana/Meat	104	banana	Mango	Mango
1	11	4	Banana/Meat	105	banana	MMs	banana
1	11	4	Banana/Meat	106	banana	eggsandwich	banana
1	11	4	Banana/Meat	107	banana	saltedpeanuts	banana
1	11	4	Banana/Meat	108	banana	breadroll	banana
1	11	4	Banana/Meat	109	banana	Croissant	Croissant
1	11	4	Banana/Meat	110	banana	steamedmeatsandwich	banana
1	11	4	Banana/Meat	111	banana	beefsoup	beefsoup
1	11	4	Banana/Meat	112	banana	sausages	banana
1	11	4	Banana/Meat	113	banana candy	Mango	Mango
1	11	4	Banana/Meat	114	banana candy	saltedpeanuts	banana candy
1	11	4	Banana/Meat	115	banana candy	cheesecubes	cheesecubes
1	11	4	Banana/Meat	116	banana candy	breadroll	breadroll
1	11	4	Banana/Meat	117	banana candy	pancake	pancake
1	11	4	Banana/Meat	118	banana candy	MMs	MMs
1	11	4	Banana/Meat	119	banana candy	steamedmeatsandwich	steamedmeatsandwich
1	11	4	Banana/Meat	120	banana candy	beefsoup	beefsoup
1	11	4	Banana/Meat	121	banana candy	sausages	sausages
1	11	4	Banana/Meat	122	banana pie	Tompouce	Tompouce
1	11	4	Banana/Meat	123	banana pie	strawberryyoghurt	strawberryyoghurt
1	11	4	Banana/Meat	124	banana pie	Tomatensoep	Tomatensoep
1	11	4	Banana/Meat	125	banana pie	cheesecubes	banana pie
1	11	4	Banana/Meat	126	banana pie	pancake	pancake
1	11	4	Banana/Meat	127	banana pie	steamedmeatsandwich	steamedmeatsandwich
1	11	4	Banana/Meat	128	banana pie	beefsoup	beefsoup
1	11	4	Banana/Meat	129	banana pie	sausages	banana pie
1	11	4	Banana/Meat	130	breadroll	banana pie	breadroll
1	11	4	Banana/Meat	131	breadroll	steamedmeatsandwich	steamedmeatsandwich
1	11	4	Banana/Meat	132	breadroll	sausages	breadroll
1	11	4	Banana/Meat	133	eggsandwich	banana pie	eggsandwich
1	11	4	Banana/Meat	134	eggsandwich	banana candy	eggsandwich
1	11	4	Banana/Meat	135	eggsandwich	steamedmeatsandwich	steamedmeatsandwich
1	11	4	Banana/Meat	136	steamedmeatsandwich	Mango	Mango
1	11	4	Banana/Meat	137	steamedmeatsandwich	strawberryyoghurt	strawberryyoghurt
1	11	4	Banana/Meat	138	steamedmeatsandwich	Tomatensoep	steamedmeatsandwich
1	11	4	Banana/Meat	139	steamedmeatsandwich	saltedpeanuts	steamedmeatsandwich
1	11	4	Banana/Meat	140	steamedmeatsandwich	Croissant	Croissant
1	11	4	Banana/Meat	141	steamedmeatsandwich	banana	steamedmeatsandwich
1	11	4	Banana/Meat	142	steamedmeatsandwich	banana pie	steamedmeatsandwich
1	11	4	Banana/Meat	143	steamedmeatsandwich	banana candy	steamedmeatsandwich
1	11	4	Banana/Meat	144	Croissant	banana pie	Croissant
1	11	4	Banana/Meat	145	Croissant	banana candy	Croissant
1	11	4	Banana/Meat	146	Croissant	beefsoup	Croissant
1	11	4	Banana/Meat	147	saltedpeanuts	banana pie	banana pie
1	11	4	Banana/Meat	148	saltedpeanuts	beefsoup	beefsoup
1	11	4	Banana/Meat	149	saltedpeanuts	sausages	sausages
1	11	4	Banana/Meat	150	cheesecubes	banana	banana
1	11	4	Banana/Meat	151	cheesecubes	steamedmeatsandwich	steamedmeatsandwich
1	11	4	Banana/Meat	152	cheesecubes	beefsoup	beefsoup
1	11	4	Banana/Meat	153	Mango	banana pie	Mango
1	11	4	Banana/Meat	154	Mango	beefsoup	Mango
1	11	4	Banana/Meat	155	Mango	sausages	Mango
1	11	4	Banana/Meat	156	MMs	banana pie	banana pie
1	11	4	Banana/Meat	157	MMs	steamedmeatsandwich	steamedmeatsandwich
1	11	4	Banana/Meat	158	MMs	sausages	MMs
1	11	4	Banana/Meat	159	pancake	banana	pancake
1	11	4	Banana/Meat	160	pancake	steamedmeatsandwich	pancake
1	11	4	Banana/Meat	161	pancake	sausages	pancake
1	11	4	Banana/Meat	162	beefsoup	Tompouce	beefsoup
1	11	4	Banana/Meat	163	beefsoup	MMs	beefsoup
1	11	4	Banana/Meat	164	beefsoup	eggsandwich	beefsoup
1	11	4	Banana/Meat	165	beefsoup	breadroll	breadroll
1	11	4	Banana/Meat	166	beefsoup	pancake	pancake
1	11	4	Banana/Meat	167	beefsoup	Tomatensoep	Tomatensoep
1	11	4	Banana/Meat	168	beefsoup	banana	beefsoup
1	11	4	Banana/Meat	169	beefsoup	banana pie	beefsoup
1	11	4	Banana/Meat	170	beefsoup	banana candy	beefsoup
1	11	4	Banana/Meat	171	Tomatensoep	banana	Tomatensoep
1	11	4	Banana/Meat	172	Tomatensoep	banana candy	Tomatensoep
1	11	4	Banana/Meat	173	Tomatensoep	sausages	Tomatensoep
1	11	4	Banana/Meat	174	Tompouce	banana candy	Tompouce
1	11	4	Banana/Meat	175	Tompouce	banana	banana
1	11	4	Banana/Meat	176	Tompouce	steamedmeatsandwich	steamedmeatsandwich
1	11	4	Banana/Meat	177	sausages	Croissant	Croissant
1	11	4	Banana/Meat	178	sausages	Tompouce	Tompouce
1	11	4	Banana/Meat	179	sausages	strawberryyoghurt	strawberryyoghurt
1	11	4	Banana/Meat	180	sausages	eggsandwich	eggsandwich
1	11	4	Banana/Meat	181	sausages	cheesecubes	sausages
1	11	4	Banana/Meat	182	sausages	banana	banana
1	11	4	Banana/Meat	183	sausages	banana pie	banana pie
1	11	4	Banana/Meat	184	sausages	banana candy	sausages
1	12	1	Banana/Meat	101	strawberryyoghurt	banana	strawberryyoghurt
1	12	1	Banana/Meat	102	strawberryyoghurt	banana candy	banana candy
1	12	1	Banana/Meat	103	strawberryyoghurt	beefsoup	strawberryyoghurt
1	12	1	Banana/Meat	104	banana	Mango	banana
1	12	1	Banana/Meat	105	banana	MMs	MMs
1	12	1	Banana/Meat	106	banana	eggsandwich	eggsandwich
1	12	1	Banana/Meat	107	banana	saltedpeanuts	banana
1	12	1	Banana/Meat	108	banana	breadroll	breadroll
1	12	1	Banana/Meat	109	banana	Croissant	Croissant
1	12	1	Banana/Meat	110	banana	steamedmeatsandwich	steamedmeatsandwich
1	12	1	Banana/Meat	111	banana	beefsoup	banana
1	12	1	Banana/Meat	112	banana	sausages	banana
1	12	1	Banana/Meat	113	banana candy	Mango	banana candy
1	12	1	Banana/Meat	114	banana candy	saltedpeanuts	banana candy
1	12	1	Banana/Meat	115	banana candy	cheesecubes	banana candy
1	12	1	Banana/Meat	116	banana candy	breadroll	breadroll
1	12	1	Banana/Meat	117	banana candy	pancake	pancake
1	12	1	Banana/Meat	118	banana candy	MMs	banana candy
1	12	1	Banana/Meat	119	banana candy	steamedmeatsandwich	steamedmeatsandwich
1	12	1	Banana/Meat	120	banana candy	beefsoup	banana candy
1	12	1	Banana/Meat	121	banana candy	sausages	banana candy
1	12	1	Banana/Meat	122	banana pie	Tompouce	banana pie
1	12	1	Banana/Meat	123	banana pie	strawberryyoghurt	banana pie
1	12	1	Banana/Meat	124	banana pie	Tomatensoep	banana pie
1	12	1	Banana/Meat	125	banana pie	cheesecubes	banana pie
1	12	1	Banana/Meat	126	banana pie	pancake	pancake
1	12	1	Banana/Meat	127	banana pie	steamedmeatsandwich	banana pie
1	12	1	Banana/Meat	128	banana pie	beefsoup	banana pie
1	12	1	Banana/Meat	129	banana pie	sausages	banana pie
1	12	1	Banana/Meat	130	breadroll	banana pie	banana pie
1	12	1	Banana/Meat	131	breadroll	steamedmeatsandwich	steamedmeatsandwich
1	12	1	Banana/Meat	132	breadroll	sausages	breadroll
1	12	1	Banana/Meat	133	eggsandwich	banana pie	banana pie
1	12	1	Banana/Meat	134	eggsandwich	banana candy	banana candy
1	12	1	Banana/Meat	135	eggsandwich	steamedmeatsandwich	steamedmeatsandwich
1	12	1	Banana/Meat	136	steamedmeatsandwich	Mango	steamedmeatsandwich
1	12	1	Banana/Meat	137	steamedmeatsandwich	strawberryyoghurt	steamedmeatsandwich
1	12	1	Banana/Meat	138	steamedmeatsandwich	Tomatensoep	steamedmeatsandwich
1	12	1	Banana/Meat	139	steamedmeatsandwich	saltedpeanuts	steamedmeatsandwich
1	12	1	Banana/Meat	140	steamedmeatsandwich	Croissant	Croissant
1	12	1	Banana/Meat	141	steamedmeatsandwich	banana	steamedmeatsandwich
1	12	1	Banana/Meat	142	steamedmeatsandwich	banana pie	banana pie
1	12	1	Banana/Meat	143	steamedmeatsandwich	banana candy	steamedmeatsandwich
1	12	1	Banana/Meat	144	Croissant	banana pie	banana pie
1	12	1	Banana/Meat	145	Croissant	banana candy	Croissant
1	12	1	Banana/Meat	146	Croissant	beefsoup	Croissant
1	12	1	Banana/Meat	147	saltedpeanuts	banana pie	banana pie
1	12	1	Banana/Meat	148	saltedpeanuts	beefsoup	beefsoup
1	12	1	Banana/Meat	149	saltedpeanuts	sausages	sausages
1	12	1	Banana/Meat	150	cheesecubes	banana	cheesecubes
1	12	1	Banana/Meat	151	cheesecubes	steamedmeatsandwich	steamedmeatsandwich
1	12	1	Banana/Meat	152	cheesecubes	beefsoup	cheesecubes
1	12	1	Banana/Meat	153	Mango	banana pie	banana pie
1	12	1	Banana/Meat	154	Mango	beefsoup	Mango
1	12	1	Banana/Meat	155	Mango	sausages	sausages
1	12	1	Banana/Meat	156	MMs	banana pie	banana pie
1	12	1	Banana/Meat	157	MMs	steamedmeatsandwich	MMs
1	12	1	Banana/Meat	158	MMs	sausages	MMs
1	12	1	Banana/Meat	159	pancake	banana	pancake
1	12	1	Banana/Meat	160	pancake	steamedmeatsandwich	pancake
1	12	1	Banana/Meat	161	pancake	sausages	pancake
1	12	1	Banana/Meat	162	beefsoup	Tompouce	Tompouce
1	12	1	Banana/Meat	163	beefsoup	MMs	MMs
1	12	1	Banana/Meat	164	beefsoup	eggsandwich	eggsandwich
1	12	1	Banana/Meat	165	beefsoup	breadroll	breadroll
1	12	1	Banana/Meat	166	beefsoup	pancake	pancake
1	12	1	Banana/Meat	167	beefsoup	Tomatensoep	Tomatensoep
1	12	1	Banana/Meat	168	beefsoup	banana	banana
1	12	1	Banana/Meat	169	beefsoup	banana pie	banana pie
1	12	1	Banana/Meat	170	beefsoup	banana candy	banana candy
1	12	1	Banana/Meat	171	Tomatensoep	banana	Tomatensoep
1	12	1	Banana/Meat	172	Tomatensoep	banana candy	Tomatensoep
1	12	1	Banana/Meat	173	Tomatensoep	sausages	Tomatensoep
1	12	1	Banana/Meat	174	Tompouce	banana candy	Tompouce
1	12	1	Banana/Meat	175	Tompouce	banana	Tompouce
1	12	1	Banana/Meat	176	Tompouce	steamedmeatsandwich	steamedmeatsandwich
1	12	1	Banana/Meat	177	sausages	Croissant	Croissant
1	12	1	Banana/Meat	178	sausages	Tompouce	Tompouce
1	12	1	Banana/Meat	179	sausages	strawberryyoghurt	strawberryyoghurt
1	12	1	Banana/Meat	180	sausages	eggsandwich	eggsandwich
1	12	1	Banana/Meat	181	sausages	cheesecubes	sausages
1	12	1	Banana/Meat	182	sausages	banana	sausages
1	12	1	Banana/Meat	183	sausages	banana pie	banana pie
1	12	1	Banana/Meat	184	sausages	banana candy	banana candy
1	12	2	No/Banana	101	strawberryyoghurt	banana	banana
1	12	2	No/Banana	102	strawberryyoghurt	banana candy	banana candy
1	12	2	No/Banana	103	strawberryyoghurt	beefsoup	strawberryyoghurt
1	12	2	No/Banana	104	banana	Mango	banana
1	12	2	No/Banana	105	banana	MMs	MMs
1	12	2	No/Banana	106	banana	eggsandwich	eggsandwich
1	12	2	No/Banana	107	banana	saltedpeanuts	banana
1	12	2	No/Banana	108	banana	breadroll	banana
1	12	2	No/Banana	109	banana	Croissant	Croissant
1	12	2	No/Banana	110	banana	steamedmeatsandwich	banana
1	12	2	No/Banana	111	banana	beefsoup	banana
1	12	2	No/Banana	112	banana	sausages	banana
1	12	2	No/Banana	113	banana candy	Mango	Mango
1	12	2	No/Banana	114	banana candy	saltedpeanuts	banana candy
1	12	2	No/Banana	115	banana candy	cheesecubes	banana candy
1	12	2	No/Banana	116	banana candy	breadroll	banana candy
1	12	2	No/Banana	117	banana candy	pancake	pancake
1	12	2	No/Banana	118	banana candy	MMs	MMs
1	12	2	No/Banana	119	banana candy	steamedmeatsandwich	banana candy
1	12	2	No/Banana	120	banana candy	beefsoup	banana candy
1	12	2	No/Banana	121	banana candy	sausages	banana candy
1	12	2	No/Banana	122	banana pie	Tompouce	banana pie
1	12	2	No/Banana	123	banana pie	strawberryyoghurt	banana pie
1	12	2	No/Banana	124	banana pie	Tomatensoep	banana pie
1	12	2	No/Banana	125	banana pie	cheesecubes	banana pie
1	12	2	No/Banana	126	banana pie	pancake	banana pie
1	12	2	No/Banana	127	banana pie	steamedmeatsandwich	banana pie
1	12	2	No/Banana	128	banana pie	beefsoup	banana pie
1	12	2	No/Banana	129	banana pie	sausages	banana pie
1	12	2	No/Banana	130	breadroll	banana pie	banana pie
1	12	2	No/Banana	131	breadroll	steamedmeatsandwich	breadroll
1	12	2	No/Banana	132	breadroll	sausages	breadroll
1	12	2	No/Banana	133	eggsandwich	banana pie	banana pie
1	12	2	No/Banana	134	eggsandwich	banana candy	eggsandwich
1	12	2	No/Banana	135	eggsandwich	steamedmeatsandwich	eggsandwich
1	12	2	No/Banana	136	steamedmeatsandwich	Mango	Mango
1	12	2	No/Banana	137	steamedmeatsandwich	strawberryyoghurt	strawberryyoghurt
1	12	2	No/Banana	138	steamedmeatsandwich	Tomatensoep	Tomatensoep
1	12	2	No/Banana	139	steamedmeatsandwich	saltedpeanuts	steamedmeatsandwich
1	12	2	No/Banana	140	steamedmeatsandwich	Croissant	Croissant
1	12	2	No/Banana	141	steamedmeatsandwich	banana	banana
1	12	2	No/Banana	142	steamedmeatsandwich	banana pie	banana pie
1	12	2	No/Banana	143	steamedmeatsandwich	banana candy	banana candy
1	12	2	No/Banana	144	Croissant	banana pie	banana pie
1	12	2	No/Banana	145	Croissant	banana candy	Croissant
1	12	2	No/Banana	146	Croissant	beefsoup	Croissant
1	12	2	No/Banana	147	saltedpeanuts	banana pie	banana pie
1	12	2	No/Banana	148	saltedpeanuts	beefsoup	beefsoup
1	12	2	No/Banana	149	saltedpeanuts	sausages	sausages
1	12	2	No/Banana	150	cheesecubes	banana	banana
1	12	2	No/Banana	151	cheesecubes	steamedmeatsandwich	cheesecubes
1	12	2	No/Banana	152	cheesecubes	beefsoup	cheesecubes
1	12	2	No/Banana	153	Mango	banana pie	banana pie
1	12	2	No/Banana	154	Mango	beefsoup	Mango
1	12	2	No/Banana	155	Mango	sausages	Mango
1	12	2	No/Banana	156	MMs	banana pie	banana pie
1	12	2	No/Banana	157	MMs	steamedmeatsandwich	MMs
1	12	2	No/Banana	158	MMs	sausages	MMs
1	12	2	No/Banana	159	pancake	banana	pancake
1	12	2	No/Banana	160	pancake	steamedmeatsandwich	pancake
1	12	2	No/Banana	161	pancake	sausages	pancake
1	12	2	No/Banana	162	beefsoup	Tompouce	Tompouce
1	12	2	No/Banana	163	beefsoup	MMs	MMs
1	12	2	No/Banana	164	beefsoup	eggsandwich	eggsandwich
1	12	2	No/Banana	165	beefsoup	breadroll	breadroll
1	12	2	No/Banana	166	beefsoup	pancake	pancake
1	12	2	No/Banana	167	beefsoup	Tomatensoep	Tomatensoep
1	12	2	No/Banana	168	beefsoup	banana	banana
1	12	2	No/Banana	169	beefsoup	banana pie	banana pie
1	12	2	No/Banana	170	beefsoup	banana candy	banana candy
1	12	2	No/Banana	171	Tomatensoep	banana	Tomatensoep
1	12	2	No/Banana	172	Tomatensoep	banana candy	banana candy
1	12	2	No/Banana	173	Tomatensoep	sausages	Tomatensoep
1	12	2	No/Banana	174	Tompouce	banana candy	Tompouce
1	12	2	No/Banana	175	Tompouce	banana	Tompouce
1	12	2	No/Banana	176	Tompouce	steamedmeatsandwich	Tompouce
1	12	2	No/Banana	177	sausages	Croissant	Croissant
1	12	2	No/Banana	178	sausages	Tompouce	Tompouce
1	12	2	No/Banana	179	sausages	strawberryyoghurt	strawberryyoghurt
1	12	2	No/Banana	180	sausages	eggsandwich	eggsandwich
1	12	2	No/Banana	181	sausages	cheesecubes	cheesecubes
1	12	2	No/Banana	182	sausages	banana	banana
1	12	2	No/Banana	183	sausages	banana pie	banana pie
1	12	2	No/Banana	184	sausages	banana candy	banana candy
1	12	3	Meat/Banana	101	strawberryyoghurt	banana	banana
1	12	3	Meat/Banana	102	strawberryyoghurt	banana candy	banana candy
1	12	3	Meat/Banana	103	strawberryyoghurt	beefsoup	strawberryyoghurt
1	12	3	Meat/Banana	104	banana	Mango	banana
1	12	3	Meat/Banana	105	banana	MMs	MMs
1	12	3	Meat/Banana	106	banana	eggsandwich	eggsandwich
1	12	3	Meat/Banana	107	banana	saltedpeanuts	banana
1	12	3	Meat/Banana	108	banana	breadroll	breadroll
1	12	3	Meat/Banana	109	banana	Croissant	Croissant
1	12	3	Meat/Banana	110	banana	steamedmeatsandwich	banana
1	12	3	Meat/Banana	111	banana	beefsoup	banana
1	12	3	Meat/Banana	112	banana	sausages	banana
1	12	3	Meat/Banana	113	banana candy	Mango	banana candy
1	12	3	Meat/Banana	114	banana candy	saltedpeanuts	banana candy
1	12	3	Meat/Banana	115	banana candy	cheesecubes	banana candy
1	12	3	Meat/Banana	116	banana candy	breadroll	breadroll
1	12	3	Meat/Banana	117	banana candy	pancake	pancake
1	12	3	Meat/Banana	118	banana candy	MMs	MMs
1	12	3	Meat/Banana	119	banana candy	steamedmeatsandwich	banana candy
1	12	3	Meat/Banana	120	banana candy	beefsoup	banana candy
1	12	3	Meat/Banana	121	banana candy	sausages	banana candy
1	12	3	Meat/Banana	122	banana pie	Tompouce	banana pie
1	12	3	Meat/Banana	123	banana pie	strawberryyoghurt	banana pie
1	12	3	Meat/Banana	124	banana pie	Tomatensoep	banana pie
1	12	3	Meat/Banana	125	banana pie	cheesecubes	banana pie
1	12	3	Meat/Banana	126	banana pie	pancake	banana pie
1	12	3	Meat/Banana	127	banana pie	steamedmeatsandwich	banana pie
1	12	3	Meat/Banana	128	banana pie	beefsoup	banana pie
1	12	3	Meat/Banana	129	banana pie	sausages	banana pie
1	12	3	Meat/Banana	130	breadroll	banana pie	banana pie
1	12	3	Meat/Banana	131	breadroll	steamedmeatsandwich	breadroll
1	12	3	Meat/Banana	132	breadroll	sausages	breadroll
1	12	3	Meat/Banana	133	eggsandwich	banana pie	eggsandwich
1	12	3	Meat/Banana	134	eggsandwich	banana candy	eggsandwich
1	12	3	Meat/Banana	135	eggsandwich	steamedmeatsandwich	eggsandwich
1	12	3	Meat/Banana	136	steamedmeatsandwich	Mango	Mango
1	12	3	Meat/Banana	137	steamedmeatsandwich	strawberryyoghurt	strawberryyoghurt
1	12	3	Meat/Banana	138	steamedmeatsandwich	Tomatensoep	Tomatensoep
1	12	3	Meat/Banana	139	steamedmeatsandwich	saltedpeanuts	saltedpeanuts
1	12	3	Meat/Banana	140	steamedmeatsandwich	Croissant	Croissant
1	12	3	Meat/Banana	141	steamedmeatsandwich	banana	banana
1	12	3	Meat/Banana	142	steamedmeatsandwich	banana pie	banana pie
1	12	3	Meat/Banana	143	steamedmeatsandwich	banana candy	banana candy
1	12	3	Meat/Banana	144	Croissant	banana pie	banana pie
1	12	3	Meat/Banana	145	Croissant	banana candy	Croissant
1	12	3	Meat/Banana	146	Croissant	beefsoup	Croissant
1	12	3	Meat/Banana	147	saltedpeanuts	banana pie	banana pie
1	12	3	Meat/Banana	148	saltedpeanuts	beefsoup	saltedpeanuts
1	12	3	Meat/Banana	149	saltedpeanuts	sausages	saltedpeanuts
1	12	3	Meat/Banana	150	cheesecubes	banana	cheesecubes
1	12	3	Meat/Banana	151	cheesecubes	steamedmeatsandwich	cheesecubes
1	12	3	Meat/Banana	152	cheesecubes	beefsoup	cheesecubes
1	12	3	Meat/Banana	153	Mango	banana pie	banana pie
1	12	3	Meat/Banana	154	Mango	beefsoup	Mango
1	12	3	Meat/Banana	155	Mango	sausages	Mango
1	12	3	Meat/Banana	156	MMs	banana pie	banana pie
1	12	3	Meat/Banana	157	MMs	steamedmeatsandwich	MMs
1	12	3	Meat/Banana	158	MMs	sausages	MMs
1	12	3	Meat/Banana	159	pancake	banana	pancake
1	12	3	Meat/Banana	160	pancake	steamedmeatsandwich	pancake
1	12	3	Meat/Banana	161	pancake	sausages	pancake
1	12	3	Meat/Banana	162	beefsoup	Tompouce	Tompouce
1	12	3	Meat/Banana	163	beefsoup	MMs	MMs
1	12	3	Meat/Banana	164	beefsoup	eggsandwich	eggsandwich
1	12	3	Meat/Banana	165	beefsoup	breadroll	breadroll
1	12	3	Meat/Banana	166	beefsoup	pancake	pancake
1	12	3	Meat/Banana	167	beefsoup	Tomatensoep	Tomatensoep
1	12	3	Meat/Banana	168	beefsoup	banana	banana
1	12	3	Meat/Banana	169	beefsoup	banana pie	banana pie
1	12	3	Meat/Banana	170	beefsoup	banana candy	banana candy
1	12	3	Meat/Banana	171	Tomatensoep	banana	Tomatensoep
1	12	3	Meat/Banana	172	Tomatensoep	banana candy	Tomatensoep
1	12	3	Meat/Banana	173	Tomatensoep	sausages	Tomatensoep
1	12	3	Meat/Banana	174	Tompouce	banana candy	Tompouce
1	12	3	Meat/Banana	175	Tompouce	banana	Tompouce
1	12	3	Meat/Banana	176	Tompouce	steamedmeatsandwich	Tompouce
1	12	3	Meat/Banana	177	sausages	Croissant	Croissant
1	12	3	Meat/Banana	178	sausages	Tompouce	Tompouce
1	12	3	Meat/Banana	179	sausages	strawberryyoghurt	strawberryyoghurt
1	12	3	Meat/Banana	180	sausages	eggsandwich	eggsandwich
1	12	3	Meat/Banana	181	sausages	cheesecubes	cheesecubes
1	12	3	Meat/Banana	182	sausages	banana	banana
1	12	3	Meat/Banana	183	sausages	banana pie	banana pie
1	12	3	Meat/Banana	184	sausages	banana candy	banana candy
1	12	4	No/Meat	101	strawberryyoghurt	banana	banana
1	12	4	No/Meat	102	strawberryyoghurt	banana candy	banana candy
1	12	4	No/Meat	103	strawberryyoghurt	beefsoup	beefsoup
1	12	4	No/Meat	104	banana	Mango	banana
1	12	4	No/Meat	105	banana	MMs	MMs
1	12	4	No/Meat	106	banana	eggsandwich	eggsandwich
1	12	4	No/Meat	107	banana	saltedpeanuts	banana
1	12	4	No/Meat	108	banana	breadroll	breadroll
1	12	4	No/Meat	109	banana	Croissant	Croissant
1	12	4	No/Meat	110	banana	steamedmeatsandwich	steamedmeatsandwich
1	12	4	No/Meat	111	banana	beefsoup	banana
1	12	4	No/Meat	112	banana	sausages	banana
1	12	4	No/Meat	113	banana candy	Mango	banana candy
1	12	4	No/Meat	114	banana candy	saltedpeanuts	banana candy
1	12	4	No/Meat	115	banana candy	cheesecubes	cheesecubes
1	12	4	No/Meat	116	banana candy	breadroll	breadroll
1	12	4	No/Meat	117	banana candy	pancake	pancake
1	12	4	No/Meat	118	banana candy	MMs	MMs
1	12	4	No/Meat	119	banana candy	steamedmeatsandwich	steamedmeatsandwich
1	12	4	No/Meat	120	banana candy	beefsoup	banana candy
1	12	4	No/Meat	121	banana candy	sausages	banana candy
1	12	4	No/Meat	122	banana pie	Tompouce	banana pie
1	12	4	No/Meat	123	banana pie	strawberryyoghurt	banana pie
1	12	4	No/Meat	124	banana pie	Tomatensoep	banana pie
1	12	4	No/Meat	125	banana pie	cheesecubes	banana pie
1	12	4	No/Meat	126	banana pie	pancake	banana pie
1	12	4	No/Meat	127	banana pie	steamedmeatsandwich	banana pie
1	12	4	No/Meat	128	banana pie	beefsoup	banana pie
1	12	4	No/Meat	129	banana pie	sausages	banana pie
1	12	4	No/Meat	130	breadroll	banana pie	banana pie
1	12	4	No/Meat	131	breadroll	steamedmeatsandwich	steamedmeatsandwich
1	12	4	No/Meat	132	breadroll	sausages	breadroll
1	12	4	No/Meat	133	eggsandwich	banana pie	banana pie
1	12	4	No/Meat	134	eggsandwich	banana candy	eggsandwich
1	12	4	No/Meat	135	eggsandwich	steamedmeatsandwich	eggsandwich
1	12	4	No/Meat	136	steamedmeatsandwich	Mango	steamedmeatsandwich
1	12	4	No/Meat	137	steamedmeatsandwich	strawberryyoghurt	steamedmeatsandwich
1	12	4	No/Meat	138	steamedmeatsandwich	Tomatensoep	steamedmeatsandwich
1	12	4	No/Meat	139	steamedmeatsandwich	saltedpeanuts	steamedmeatsandwich
1	12	4	No/Meat	140	steamedmeatsandwich	Croissant	Croissant
1	12	4	No/Meat	141	steamedmeatsandwich	banana	steamedmeatsandwich
1	12	4	No/Meat	142	steamedmeatsandwich	banana pie	banana pie
1	12	4	No/Meat	143	steamedmeatsandwich	banana candy	steamedmeatsandwich
1	12	4	No/Meat	144	Croissant	banana pie	Croissant
1	12	4	No/Meat	145	Croissant	banana candy	Croissant
1	12	4	No/Meat	146	Croissant	beefsoup	Croissant
1	12	4	No/Meat	147	saltedpeanuts	banana pie	banana pie
1	12	4	No/Meat	148	saltedpeanuts	beefsoup	saltedpeanuts
1	12	4	No/Meat	149	saltedpeanuts	sausages	sausages
1	12	4	No/Meat	150	cheesecubes	banana	cheesecubes
1	12	4	No/Meat	151	cheesecubes	steamedmeatsandwich	steamedmeatsandwich
1	12	4	No/Meat	152	cheesecubes	beefsoup	cheesecubes
1	12	4	No/Meat	153	Mango	banana pie	banana pie
1	12	4	No/Meat	154	Mango	beefsoup	beefsoup
1	12	4	No/Meat	155	Mango	sausages	sausages
1	12	4	No/Meat	156	MMs	banana pie	banana pie
1	12	4	No/Meat	157	MMs	steamedmeatsandwich	steamedmeatsandwich
1	12	4	No/Meat	158	MMs	sausages	MMs
1	12	4	No/Meat	159	pancake	banana	pancake
1	12	4	No/Meat	160	pancake	steamedmeatsandwich	pancake
1	12	4	No/Meat	161	pancake	sausages	pancake
1	12	4	No/Meat	162	beefsoup	Tompouce	Tompouce
1	12	4	No/Meat	163	beefsoup	MMs	MMs
1	12	4	No/Meat	164	beefsoup	eggsandwich	eggsandwich
1	12	4	No/Meat	165	beefsoup	breadroll	breadroll
1	12	4	No/Meat	166	beefsoup	pancake	pancake
1	12	4	No/Meat	167	beefsoup	Tomatensoep	Tomatensoep
1	12	4	No/Meat	168	beefsoup	banana	banana
1	12	4	No/Meat	169	beefsoup	banana pie	banana pie
1	12	4	No/Meat	170	beefsoup	banana candy	banana candy
1	12	4	No/Meat	171	Tomatensoep	banana	Tomatensoep
1	12	4	No/Meat	172	Tomatensoep	banana candy	Tomatensoep
1	12	4	No/Meat	173	Tomatensoep	sausages	Tomatensoep
1	12	4	No/Meat	174	Tompouce	banana candy	Tompouce
1	12	4	No/Meat	175	Tompouce	banana	Tompouce
1	12	4	No/Meat	176	Tompouce	steamedmeatsandwich	steamedmeatsandwich
1	12	4	No/Meat	177	sausages	Croissant	Croissant
1	12	4	No/Meat	178	sausages	Tompouce	Tompouce
1	12	4	No/Meat	179	sausages	strawberryyoghurt	strawberryyoghurt
1	12	4	No/Meat	180	sausages	eggsandwich	eggsandwich
1	12	4	No/Meat	181	sausages	cheesecubes	cheesecubes
1	12	4	No/Meat	182	sausages	banana	banana
1	12	4	No/Meat	183	sausages	banana pie	banana pie
1	12	4	No/Meat	184	sausages	banana candy	banana candy
1	13	1	Meat/Banana	101	strawberryyoghurt	banana	strawberryyoghurt
1	13	1	Meat/Banana	102	strawberryyoghurt	banana candy	strawberryyoghurt
1	13	1	Meat/Banana	103	strawberryyoghurt	beefsoup	strawberryyoghurt
1	13	1	Meat/Banana	104	banana	Mango	Mango
1	13	1	Meat/Banana	105	banana	MMs	MMs
1	13	1	Meat/Banana	106	banana	eggsandwich	eggsandwich
1	13	1	Meat/Banana	107	banana	saltedpeanuts	banana
1	13	1	Meat/Banana	108	banana	breadroll	breadroll
1	13	1	Meat/Banana	109	banana	Croissant	Croissant
1	13	1	Meat/Banana	110	banana	steamedmeatsandwich	banana
1	13	1	Meat/Banana	111	banana	beefsoup	banana
1	13	1	Meat/Banana	112	banana	sausages	banana
1	13	1	Meat/Banana	113	banana candy	Mango	Mango
1	13	1	Meat/Banana	114	banana candy	saltedpeanuts	banana candy
1	13	1	Meat/Banana	115	banana candy	cheesecubes	cheesecubes
1	13	1	Meat/Banana	116	banana candy	breadroll	breadroll
1	13	1	Meat/Banana	117	banana candy	pancake	banana candy
1	13	1	Meat/Banana	118	banana candy	MMs	banana candy
1	13	1	Meat/Banana	119	banana candy	steamedmeatsandwich	banana candy
1	13	1	Meat/Banana	120	banana candy	beefsoup	banana candy
1	13	1	Meat/Banana	121	banana candy	sausages	banana candy
1	13	1	Meat/Banana	122	banana pie	Tompouce	Tompouce
1	13	1	Meat/Banana	123	banana pie	strawberryyoghurt	strawberryyoghurt
1	13	1	Meat/Banana	124	banana pie	Tomatensoep	Tomatensoep
1	13	1	Meat/Banana	125	banana pie	cheesecubes	cheesecubes
1	13	1	Meat/Banana	126	banana pie	pancake	pancake
1	13	1	Meat/Banana	127	banana pie	steamedmeatsandwich	banana pie
1	13	1	Meat/Banana	128	banana pie	beefsoup	banana pie
1	13	1	Meat/Banana	129	banana pie	sausages	banana pie
1	13	1	Meat/Banana	130	breadroll	banana pie	breadroll
1	13	1	Meat/Banana	131	breadroll	steamedmeatsandwich	breadroll
1	13	1	Meat/Banana	132	breadroll	sausages	breadroll
1	13	1	Meat/Banana	133	eggsandwich	banana pie	eggsandwich
1	13	1	Meat/Banana	134	eggsandwich	banana candy	eggsandwich
1	13	1	Meat/Banana	135	eggsandwich	steamedmeatsandwich	eggsandwich
1	13	1	Meat/Banana	136	steamedmeatsandwich	Mango	Mango
1	13	1	Meat/Banana	137	steamedmeatsandwich	strawberryyoghurt	strawberryyoghurt
1	13	1	Meat/Banana	138	steamedmeatsandwich	Tomatensoep	Tomatensoep
1	13	1	Meat/Banana	139	steamedmeatsandwich	saltedpeanuts	steamedmeatsandwich
1	13	1	Meat/Banana	140	steamedmeatsandwich	Croissant	Croissant
1	13	1	Meat/Banana	141	steamedmeatsandwich	banana	banana
1	13	1	Meat/Banana	142	steamedmeatsandwich	banana pie	steamedmeatsandwich
1	13	1	Meat/Banana	143	steamedmeatsandwich	banana candy	banana candy
1	13	1	Meat/Banana	144	Croissant	banana pie	Croissant
1	13	1	Meat/Banana	145	Croissant	banana candy	Croissant
1	13	1	Meat/Banana	146	Croissant	beefsoup	Croissant
1	13	1	Meat/Banana	147	saltedpeanuts	banana pie	banana pie
1	13	1	Meat/Banana	148	saltedpeanuts	beefsoup	beefsoup
1	13	1	Meat/Banana	149	saltedpeanuts	sausages	saltedpeanuts
1	13	1	Meat/Banana	150	cheesecubes	banana	banana
1	13	1	Meat/Banana	151	cheesecubes	steamedmeatsandwich	cheesecubes
1	13	1	Meat/Banana	152	cheesecubes	beefsoup	cheesecubes
1	13	1	Meat/Banana	153	Mango	banana pie	Mango
1	13	1	Meat/Banana	154	Mango	beefsoup	Mango
1	13	1	Meat/Banana	155	Mango	sausages	Mango
1	13	1	Meat/Banana	156	MMs	banana pie	banana pie
1	13	1	Meat/Banana	157	MMs	steamedmeatsandwich	MMs
1	13	1	Meat/Banana	158	MMs	sausages	MMs
1	13	1	Meat/Banana	159	pancake	banana	pancake
1	13	1	Meat/Banana	160	pancake	steamedmeatsandwich	pancake
1	13	1	Meat/Banana	161	pancake	sausages	pancake
1	13	1	Meat/Banana	162	beefsoup	Tompouce	Tompouce
1	13	1	Meat/Banana	163	beefsoup	MMs	MMs
1	13	1	Meat/Banana	164	beefsoup	eggsandwich	eggsandwich
1	13	1	Meat/Banana	165	beefsoup	breadroll	breadroll
1	13	1	Meat/Banana	166	beefsoup	pancake	pancake
1	13	1	Meat/Banana	167	beefsoup	Tomatensoep	Tomatensoep
1	13	1	Meat/Banana	168	beefsoup	banana	banana
1	13	1	Meat/Banana	169	beefsoup	banana pie	banana pie
1	13	1	Meat/Banana	170	beefsoup	banana candy	banana candy
1	13	1	Meat/Banana	171	Tomatensoep	banana	Tomatensoep
1	13	1	Meat/Banana	172	Tomatensoep	banana candy	Tomatensoep
1	13	1	Meat/Banana	173	Tomatensoep	sausages	Tomatensoep
1	13	1	Meat/Banana	174	Tompouce	banana candy	Tompouce
1	13	1	Meat/Banana	175	Tompouce	banana	banana
1	13	1	Meat/Banana	176	Tompouce	steamedmeatsandwich	Tompouce
1	13	1	Meat/Banana	177	sausages	Croissant	Croissant
1	13	1	Meat/Banana	178	sausages	Tompouce	Tompouce
1	13	1	Meat/Banana	179	sausages	strawberryyoghurt	strawberryyoghurt
1	13	1	Meat/Banana	180	sausages	eggsandwich	eggsandwich
1	13	1	Meat/Banana	181	sausages	cheesecubes	cheesecubes
1	13	1	Meat/Banana	182	sausages	banana	banana
1	13	1	Meat/Banana	183	sausages	banana pie	banana pie
1	13	1	Meat/Banana	184	sausages	banana candy	banana candy
1	13	2	No/Banana	101	strawberryyoghurt	banana	strawberryyoghurt
1	13	2	No/Banana	102	strawberryyoghurt	banana candy	strawberryyoghurt
1	13	2	No/Banana	103	strawberryyoghurt	beefsoup	strawberryyoghurt
1	13	2	No/Banana	104	banana	Mango	banana
1	13	2	No/Banana	105	banana	MMs	MMs
1	13	2	No/Banana	106	banana	eggsandwich	banana
1	13	2	No/Banana	107	banana	saltedpeanuts	banana
1	13	2	No/Banana	108	banana	breadroll	banana
1	13	2	No/Banana	109	banana	Croissant	Croissant
1	13	2	No/Banana	110	banana	steamedmeatsandwich	banana
1	13	2	No/Banana	111	banana	beefsoup	banana
1	13	2	No/Banana	112	banana	sausages	banana
1	13	2	No/Banana	113	banana candy	Mango	banana candy
1	13	2	No/Banana	114	banana candy	saltedpeanuts	banana candy
1	13	2	No/Banana	115	banana candy	cheesecubes	banana candy
1	13	2	No/Banana	116	banana candy	breadroll	banana candy
1	13	2	No/Banana	117	banana candy	pancake	pancake
1	13	2	No/Banana	118	banana candy	MMs	MMs
1	13	2	No/Banana	119	banana candy	steamedmeatsandwich	banana candy
1	13	2	No/Banana	120	banana candy	beefsoup	banana candy
1	13	2	No/Banana	121	banana candy	sausages	banana candy
1	13	2	No/Banana	122	banana pie	Tompouce	Tompouce
1	13	2	No/Banana	123	banana pie	strawberryyoghurt	strawberryyoghurt
1	13	2	No/Banana	124	banana pie	Tomatensoep	Tomatensoep
1	13	2	No/Banana	125	banana pie	cheesecubes	banana pie
1	13	2	No/Banana	126	banana pie	pancake	banana pie
1	13	2	No/Banana	127	banana pie	steamedmeatsandwich	banana pie
1	13	2	No/Banana	128	banana pie	beefsoup	banana pie
1	13	2	No/Banana	129	banana pie	sausages	banana pie
1	13	2	No/Banana	130	breadroll	banana pie	banana pie
1	13	2	No/Banana	131	breadroll	steamedmeatsandwich	breadroll
1	13	2	No/Banana	132	breadroll	sausages	breadroll
1	13	2	No/Banana	133	eggsandwich	banana pie	eggsandwich
1	13	2	No/Banana	134	eggsandwich	banana candy	eggsandwich
1	13	2	No/Banana	135	eggsandwich	steamedmeatsandwich	eggsandwich
1	13	2	No/Banana	136	steamedmeatsandwich	Mango	Mango
1	13	2	No/Banana	137	steamedmeatsandwich	strawberryyoghurt	strawberryyoghurt
1	13	2	No/Banana	138	steamedmeatsandwich	Tomatensoep	Tomatensoep
1	13	2	No/Banana	139	steamedmeatsandwich	saltedpeanuts	steamedmeatsandwich
1	13	2	No/Banana	140	steamedmeatsandwich	Croissant	Croissant
1	13	2	No/Banana	141	steamedmeatsandwich	banana	banana
1	13	2	No/Banana	142	steamedmeatsandwich	banana pie	banana pie
1	13	2	No/Banana	143	steamedmeatsandwich	banana candy	banana candy
1	13	2	No/Banana	144	Croissant	banana pie	banana pie
1	13	2	No/Banana	145	Croissant	banana candy	Croissant
1	13	2	No/Banana	146	Croissant	beefsoup	Croissant
1	13	2	No/Banana	147	saltedpeanuts	banana pie	banana pie
1	13	2	No/Banana	148	saltedpeanuts	beefsoup	saltedpeanuts
1	13	2	No/Banana	149	saltedpeanuts	sausages	saltedpeanuts
1	13	2	No/Banana	150	cheesecubes	banana	banana
1	13	2	No/Banana	151	cheesecubes	steamedmeatsandwich	cheesecubes
1	13	2	No/Banana	152	cheesecubes	beefsoup	cheesecubes
1	13	2	No/Banana	153	Mango	banana pie	banana pie
1	13	2	No/Banana	154	Mango	beefsoup	Mango
1	13	2	No/Banana	155	Mango	sausages	Mango
1	13	2	No/Banana	156	MMs	banana pie	MMs
1	13	2	No/Banana	157	MMs	steamedmeatsandwich	MMs
1	13	2	No/Banana	158	MMs	sausages	MMs
1	13	2	No/Banana	159	pancake	banana	pancake
1	13	2	No/Banana	160	pancake	steamedmeatsandwich	pancake
1	13	2	No/Banana	161	pancake	sausages	pancake
1	13	2	No/Banana	162	beefsoup	Tompouce	Tompouce
1	13	2	No/Banana	163	beefsoup	MMs	MMs
1	13	2	No/Banana	164	beefsoup	eggsandwich	eggsandwich
1	13	2	No/Banana	165	beefsoup	breadroll	breadroll
1	13	2	No/Banana	166	beefsoup	pancake	pancake
1	13	2	No/Banana	167	beefsoup	Tomatensoep	Tomatensoep
1	13	2	No/Banana	168	beefsoup	banana	banana
1	13	2	No/Banana	169	beefsoup	banana pie	banana pie
1	13	2	No/Banana	170	beefsoup	banana candy	banana candy
1	13	2	No/Banana	171	Tomatensoep	banana	Tomatensoep
1	13	2	No/Banana	172	Tomatensoep	banana candy	Tomatensoep
1	13	2	No/Banana	173	Tomatensoep	sausages	Tomatensoep
1	13	2	No/Banana	174	Tompouce	banana candy	Tompouce
1	13	2	No/Banana	175	Tompouce	banana	Tompouce
1	13	2	No/Banana	176	Tompouce	steamedmeatsandwich	Tompouce
1	13	2	No/Banana	177	sausages	Croissant	Croissant
1	13	2	No/Banana	178	sausages	Tompouce	Tompouce
1	13	2	No/Banana	179	sausages	strawberryyoghurt	strawberryyoghurt
1	13	2	No/Banana	180	sausages	eggsandwich	eggsandwich
1	13	2	No/Banana	181	sausages	cheesecubes	cheesecubes
1	13	2	No/Banana	182	sausages	banana	banana
1	13	2	No/Banana	183	sausages	banana pie	banana pie
1	13	2	No/Banana	184	sausages	banana candy	banana candy
1	13	3	No/Meat	101	strawberryyoghurt	banana	strawberryyoghurt
1	13	3	No/Meat	102	strawberryyoghurt	banana candy	strawberryyoghurt
1	13	3	No/Meat	103	strawberryyoghurt	beefsoup	strawberryyoghurt
1	13	3	No/Meat	104	banana	Mango	Mango
1	13	3	No/Meat	105	banana	MMs	MMs
1	13	3	No/Meat	106	banana	eggsandwich	banana
1	13	3	No/Meat	107	banana	saltedpeanuts	banana
1	13	3	No/Meat	108	banana	breadroll	breadroll
1	13	3	No/Meat	109	banana	Croissant	Croissant
1	13	3	No/Meat	110	banana	steamedmeatsandwich	banana
1	13	3	No/Meat	111	banana	beefsoup	banana
1	13	3	No/Meat	112	banana	sausages	banana
1	13	3	No/Meat	113	banana candy	Mango	Mango
1	13	3	No/Meat	114	banana candy	saltedpeanuts	banana candy
1	13	3	No/Meat	115	banana candy	cheesecubes	banana candy
1	13	3	No/Meat	116	banana candy	breadroll	banana candy
1	13	3	No/Meat	117	banana candy	pancake	pancake
1	13	3	No/Meat	118	banana candy	MMs	banana candy
1	13	3	No/Meat	119	banana candy	steamedmeatsandwich	banana candy
1	13	3	No/Meat	120	banana candy	beefsoup	banana candy
1	13	3	No/Meat	121	banana candy	sausages	banana candy
1	13	3	No/Meat	122	banana pie	Tompouce	Tompouce
1	13	3	No/Meat	123	banana pie	strawberryyoghurt	strawberryyoghurt
1	13	3	No/Meat	124	banana pie	Tomatensoep	Tomatensoep
1	13	3	No/Meat	125	banana pie	cheesecubes	cheesecubes
1	13	3	No/Meat	126	banana pie	pancake	pancake
1	13	3	No/Meat	127	banana pie	steamedmeatsandwich	banana pie
1	13	3	No/Meat	128	banana pie	beefsoup	banana pie
1	13	3	No/Meat	129	banana pie	sausages	banana pie
1	13	3	No/Meat	130	breadroll	banana pie	banana pie
1	13	3	No/Meat	131	breadroll	steamedmeatsandwich	breadroll
1	13	3	No/Meat	132	breadroll	sausages	breadroll
1	13	3	No/Meat	133	eggsandwich	banana pie	banana pie
1	13	3	No/Meat	134	eggsandwich	banana candy	banana candy
1	13	3	No/Meat	135	eggsandwich	steamedmeatsandwich	eggsandwich
1	13	3	No/Meat	136	steamedmeatsandwich	Mango	Mango
1	13	3	No/Meat	137	steamedmeatsandwich	strawberryyoghurt	strawberryyoghurt
1	13	3	No/Meat	138	steamedmeatsandwich	Tomatensoep	Tomatensoep
1	13	3	No/Meat	139	steamedmeatsandwich	saltedpeanuts	saltedpeanuts
1	13	3	No/Meat	140	steamedmeatsandwich	Croissant	Croissant
1	13	3	No/Meat	141	steamedmeatsandwich	banana	banana
1	13	3	No/Meat	142	steamedmeatsandwich	banana pie	banana pie
1	13	3	No/Meat	143	steamedmeatsandwich	banana candy	banana candy
1	13	3	No/Meat	144	Croissant	banana pie	Croissant
1	13	3	No/Meat	145	Croissant	banana candy	Croissant
1	13	3	No/Meat	146	Croissant	beefsoup	Croissant
1	13	3	No/Meat	147	saltedpeanuts	banana pie	banana pie
1	13	3	No/Meat	148	saltedpeanuts	beefsoup	saltedpeanuts
1	13	3	No/Meat	149	saltedpeanuts	sausages	sausages
1	13	3	No/Meat	150	cheesecubes	banana	banana
1	13	3	No/Meat	151	cheesecubes	steamedmeatsandwich	cheesecubes
1	13	3	No/Meat	152	cheesecubes	beefsoup	cheesecubes
1	13	3	No/Meat	153	Mango	banana pie	Mango
1	13	3	No/Meat	154	Mango	beefsoup	Mango
1	13	3	No/Meat	155	Mango	sausages	Mango
1	13	3	No/Meat	156	MMs	banana pie	MMs
1	13	3	No/Meat	157	MMs	steamedmeatsandwich	MMs
1	13	3	No/Meat	158	MMs	sausages	MMs
1	13	3	No/Meat	159	pancake	banana	pancake
1	13	3	No/Meat	160	pancake	steamedmeatsandwich	pancake
1	13	3	No/Meat	161	pancake	sausages	pancake
1	13	3	No/Meat	162	beefsoup	Tompouce	Tompouce
1	13	3	No/Meat	163	beefsoup	MMs	MMs
1	13	3	No/Meat	164	beefsoup	eggsandwich	eggsandwich
1	13	3	No/Meat	165	beefsoup	breadroll	breadroll
1	13	3	No/Meat	166	beefsoup	pancake	pancake
1	13	3	No/Meat	167	beefsoup	Tomatensoep	Tomatensoep
1	13	3	No/Meat	168	beefsoup	banana	banana
1	13	3	No/Meat	169	beefsoup	banana pie	banana pie
1	13	3	No/Meat	170	beefsoup	banana candy	banana candy
1	13	3	No/Meat	171	Tomatensoep	banana	Tomatensoep
1	13	3	No/Meat	172	Tomatensoep	banana candy	Tomatensoep
1	13	3	No/Meat	173	Tomatensoep	sausages	Tomatensoep
1	13	3	No/Meat	174	Tompouce	banana candy	Tompouce
1	13	3	No/Meat	175	Tompouce	banana	Tompouce
1	13	3	No/Meat	176	Tompouce	steamedmeatsandwich	Tompouce
1	13	3	No/Meat	177	sausages	Croissant	Croissant
1	13	3	No/Meat	178	sausages	Tompouce	Tompouce
1	13	3	No/Meat	179	sausages	strawberryyoghurt	strawberryyoghurt
1	13	3	No/Meat	180	sausages	eggsandwich	eggsandwich
1	13	3	No/Meat	181	sausages	cheesecubes	cheesecubes
1	13	3	No/Meat	182	sausages	banana	banana
1	13	3	No/Meat	183	sausages	banana pie	banana pie
1	13	3	No/Meat	184	sausages	banana candy	banana candy
1	13	4	Banana/Meat	101	strawberryyoghurt	banana	strawberryyoghurt
1	13	4	Banana/Meat	102	strawberryyoghurt	banana candy	banana candy
1	13	4	Banana/Meat	103	strawberryyoghurt	beefsoup	strawberryyoghurt
1	13	4	Banana/Meat	104	banana	Mango	Mango
1	13	4	Banana/Meat	105	banana	MMs	MMs
1	13	4	Banana/Meat	106	banana	eggsandwich	banana
1	13	4	Banana/Meat	107	banana	saltedpeanuts	banana
1	13	4	Banana/Meat	108	banana	breadroll	banana
1	13	4	Banana/Meat	109	banana	Croissant	Croissant
1	13	4	Banana/Meat	110	banana	steamedmeatsandwich	banana
1	13	4	Banana/Meat	111	banana	beefsoup	banana
1	13	4	Banana/Meat	112	banana	sausages	banana
1	13	4	Banana/Meat	113	banana candy	Mango	Mango
1	13	4	Banana/Meat	114	banana candy	saltedpeanuts	banana candy
1	13	4	Banana/Meat	115	banana candy	cheesecubes	banana candy
1	13	4	Banana/Meat	116	banana candy	breadroll	banana candy
1	13	4	Banana/Meat	117	banana candy	pancake	pancake
1	13	4	Banana/Meat	118	banana candy	MMs	MMs
1	13	4	Banana/Meat	119	banana candy	steamedmeatsandwich	banana candy
1	13	4	Banana/Meat	120	banana candy	beefsoup	banana candy
1	13	4	Banana/Meat	121	banana candy	sausages	banana candy
1	13	4	Banana/Meat	122	banana pie	Tompouce	Tompouce
1	13	4	Banana/Meat	123	banana pie	strawberryyoghurt	strawberryyoghurt
1	13	4	Banana/Meat	124	banana pie	Tomatensoep	Tomatensoep
1	13	4	Banana/Meat	125	banana pie	cheesecubes	cheesecubes
1	13	4	Banana/Meat	126	banana pie	pancake	pancake
1	13	4	Banana/Meat	127	banana pie	steamedmeatsandwich	banana pie
1	13	4	Banana/Meat	128	banana pie	beefsoup	banana pie
1	13	4	Banana/Meat	129	banana pie	sausages	banana pie
1	13	4	Banana/Meat	130	breadroll	banana pie	banana pie
1	13	4	Banana/Meat	131	breadroll	steamedmeatsandwich	breadroll
1	13	4	Banana/Meat	132	breadroll	sausages	breadroll
1	13	4	Banana/Meat	133	eggsandwich	banana pie	banana pie
1	13	4	Banana/Meat	134	eggsandwich	banana candy	eggsandwich
1	13	4	Banana/Meat	135	eggsandwich	steamedmeatsandwich	eggsandwich
1	13	4	Banana/Meat	136	steamedmeatsandwich	Mango	Mango
1	13	4	Banana/Meat	137	steamedmeatsandwich	strawberryyoghurt	strawberryyoghurt
1	13	4	Banana/Meat	138	steamedmeatsandwich	Tomatensoep	Tomatensoep
1	13	4	Banana/Meat	139	steamedmeatsandwich	saltedpeanuts	saltedpeanuts
1	13	4	Banana/Meat	140	steamedmeatsandwich	Croissant	Croissant
1	13	4	Banana/Meat	141	steamedmeatsandwich	banana	banana
1	13	4	Banana/Meat	142	steamedmeatsandwich	banana pie	banana pie
1	13	4	Banana/Meat	143	steamedmeatsandwich	banana candy	banana candy
1	13	4	Banana/Meat	144	Croissant	banana pie	Croissant
1	13	4	Banana/Meat	145	Croissant	banana candy	banana candy
1	13	4	Banana/Meat	146	Croissant	beefsoup	Croissant
1	13	4	Banana/Meat	147	saltedpeanuts	banana pie	banana pie
1	13	4	Banana/Meat	148	saltedpeanuts	beefsoup	saltedpeanuts
1	13	4	Banana/Meat	149	saltedpeanuts	sausages	saltedpeanuts
1	13	4	Banana/Meat	150	cheesecubes	banana	cheesecubes
1	13	4	Banana/Meat	151	cheesecubes	steamedmeatsandwich	cheesecubes
1	13	4	Banana/Meat	152	cheesecubes	beefsoup	cheesecubes
1	13	4	Banana/Meat	153	Mango	banana pie	Mango
1	13	4	Banana/Meat	154	Mango	beefsoup	Mango
1	13	4	Banana/Meat	155	Mango	sausages	Mango
1	13	4	Banana/Meat	156	MMs	banana pie	MMs
1	13	4	Banana/Meat	157	MMs	steamedmeatsandwich	MMs
1	13	4	Banana/Meat	158	MMs	sausages	MMs
1	13	4	Banana/Meat	159	pancake	banana	pancake
1	13	4	Banana/Meat	160	pancake	steamedmeatsandwich	pancake
1	13	4	Banana/Meat	161	pancake	sausages	pancake
1	13	4	Banana/Meat	162	beefsoup	Tompouce	Tompouce
1	13	4	Banana/Meat	163	beefsoup	MMs	MMs
1	13	4	Banana/Meat	164	beefsoup	eggsandwich	eggsandwich
1	13	4	Banana/Meat	165	beefsoup	breadroll	breadroll
1	13	4	Banana/Meat	166	beefsoup	pancake	pancake
1	13	4	Banana/Meat	167	beefsoup	Tomatensoep	Tomatensoep
1	13	4	Banana/Meat	168	beefsoup	banana	banana
1	13	4	Banana/Meat	169	beefsoup	banana pie	banana pie
1	13	4	Banana/Meat	170	beefsoup	banana candy	banana candy
1	13	4	Banana/Meat	171	Tomatensoep	banana	Tomatensoep
1	13	4	Banana/Meat	172	Tomatensoep	banana candy	Tomatensoep
1	13	4	Banana/Meat	173	Tomatensoep	sausages	Tomatensoep
1	13	4	Banana/Meat	174	Tompouce	banana candy	Tompouce
1	13	4	Banana/Meat	175	Tompouce	banana	Tompouce
1	13	4	Banana/Meat	176	Tompouce	steamedmeatsandwich	Tompouce
1	13	4	Banana/Meat	177	sausages	Croissant	Croissant
1	13	4	Banana/Meat	178	sausages	Tompouce	Tompouce
1	13	4	Banana/Meat	179	sausages	strawberryyoghurt	strawberryyoghurt
1	13	4	Banana/Meat	180	sausages	eggsandwich	eggsandwich
1	13	4	Banana/Meat	181	sausages	cheesecubes	cheesecubes
1	13	4	Banana/Meat	182	sausages	banana	banana
1	13	4	Banana/Meat	183	sausages	banana pie	banana pie
1	13	4	Banana/Meat	184	sausages	banana candy	banana candy
1	14	1	Meat/Banana	101	strawberryyoghurt	banana	strawberryyoghurt
1	14	1	Meat/Banana	102	strawberryyoghurt	banana candy	strawberryyoghurt
1	14	1	Meat/Banana	103	strawberryyoghurt	beefsoup	strawberryyoghurt
1	14	1	Meat/Banana	104	banana	Mango	banana
1	14	1	Meat/Banana	105	banana	MMs	MMs
1	14	1	Meat/Banana	106	banana	eggsandwich	eggsandwich
1	14	1	Meat/Banana	107	banana	saltedpeanuts	banana
1	14	1	Meat/Banana	108	banana	breadroll	banana
1	14	1	Meat/Banana	109	banana	Croissant	banana
1	14	1	Meat/Banana	110	banana	steamedmeatsandwich	banana
1	14	1	Meat/Banana	111	banana	beefsoup	banana
1	14	1	Meat/Banana	112	banana	sausages	banana
1	14	1	Meat/Banana	113	banana candy	Mango	Mango
1	14	1	Meat/Banana	114	banana candy	saltedpeanuts	banana candy
1	14	1	Meat/Banana	115	banana candy	cheesecubes	banana candy
1	14	1	Meat/Banana	116	banana candy	breadroll	banana candy
1	14	1	Meat/Banana	117	banana candy	pancake	pancake
1	14	1	Meat/Banana	118	banana candy	MMs	MMs
1	14	1	Meat/Banana	119	banana candy	steamedmeatsandwich	banana candy
1	14	1	Meat/Banana	120	banana candy	beefsoup	banana candy
1	14	1	Meat/Banana	121	banana candy	sausages	banana candy
1	14	1	Meat/Banana	122	banana pie	Tompouce	Tompouce
1	14	1	Meat/Banana	123	banana pie	strawberryyoghurt	strawberryyoghurt
1	14	1	Meat/Banana	124	banana pie	Tomatensoep	banana pie
1	14	1	Meat/Banana	125	banana pie	cheesecubes	banana pie
1	14	1	Meat/Banana	126	banana pie	pancake	pancake
1	14	1	Meat/Banana	127	banana pie	steamedmeatsandwich	banana pie
1	14	1	Meat/Banana	128	banana pie	beefsoup	banana pie
1	14	1	Meat/Banana	129	banana pie	sausages	banana pie
1	14	1	Meat/Banana	130	breadroll	banana pie	banana pie
1	14	1	Meat/Banana	131	breadroll	steamedmeatsandwich	breadroll
1	14	1	Meat/Banana	132	breadroll	sausages	breadroll
1	14	1	Meat/Banana	133	eggsandwich	banana pie	banana pie
1	14	1	Meat/Banana	134	eggsandwich	banana candy	banana candy
1	14	1	Meat/Banana	135	eggsandwich	steamedmeatsandwich	eggsandwich
1	14	1	Meat/Banana	136	steamedmeatsandwich	Mango	Mango
1	14	1	Meat/Banana	137	steamedmeatsandwich	strawberryyoghurt	strawberryyoghurt
1	14	1	Meat/Banana	138	steamedmeatsandwich	Tomatensoep	Tomatensoep
1	14	1	Meat/Banana	139	steamedmeatsandwich	saltedpeanuts	saltedpeanuts
1	14	1	Meat/Banana	140	steamedmeatsandwich	Croissant	Croissant
1	14	1	Meat/Banana	141	steamedmeatsandwich	banana	banana
1	14	1	Meat/Banana	142	steamedmeatsandwich	banana pie	banana pie
1	14	1	Meat/Banana	143	steamedmeatsandwich	banana candy	banana candy
1	14	1	Meat/Banana	144	Croissant	banana pie	banana pie
1	14	1	Meat/Banana	145	Croissant	banana candy	banana candy
1	14	1	Meat/Banana	146	Croissant	beefsoup	Croissant
1	14	1	Meat/Banana	147	saltedpeanuts	banana pie	banana pie
1	14	1	Meat/Banana	148	saltedpeanuts	beefsoup	saltedpeanuts
1	14	1	Meat/Banana	149	saltedpeanuts	sausages	sausages
1	14	1	Meat/Banana	150	cheesecubes	banana	banana
1	14	1	Meat/Banana	151	cheesecubes	steamedmeatsandwich	cheesecubes
1	14	1	Meat/Banana	152	cheesecubes	beefsoup	cheesecubes
1	14	1	Meat/Banana	153	Mango	banana pie	Mango
1	14	1	Meat/Banana	154	Mango	beefsoup	Mango
1	14	1	Meat/Banana	155	Mango	sausages	Mango
1	14	1	Meat/Banana	156	MMs	banana pie	MMs
1	14	1	Meat/Banana	157	MMs	steamedmeatsandwich	MMs
1	14	1	Meat/Banana	158	MMs	sausages	MMs
1	14	1	Meat/Banana	159	pancake	banana	pancake
1	14	1	Meat/Banana	160	pancake	steamedmeatsandwich	pancake
1	14	1	Meat/Banana	161	pancake	sausages	pancake
1	14	1	Meat/Banana	162	beefsoup	Tompouce	Tompouce
1	14	1	Meat/Banana	163	beefsoup	MMs	MMs
1	14	1	Meat/Banana	164	beefsoup	eggsandwich	eggsandwich
1	14	1	Meat/Banana	165	beefsoup	breadroll	breadroll
1	14	1	Meat/Banana	166	beefsoup	pancake	pancake
1	14	1	Meat/Banana	167	beefsoup	Tomatensoep	Tomatensoep
1	14	1	Meat/Banana	168	beefsoup	banana	banana
1	14	1	Meat/Banana	169	beefsoup	banana pie	banana pie
1	14	1	Meat/Banana	170	beefsoup	banana candy	banana candy
1	14	1	Meat/Banana	171	Tomatensoep	banana	banana
1	14	1	Meat/Banana	172	Tomatensoep	banana candy	banana candy
1	14	1	Meat/Banana	173	Tomatensoep	sausages	Tomatensoep
1	14	1	Meat/Banana	174	Tompouce	banana candy	banana candy
1	14	1	Meat/Banana	175	Tompouce	banana	Tompouce
1	14	1	Meat/Banana	176	Tompouce	steamedmeatsandwich	Tompouce
1	14	1	Meat/Banana	177	sausages	Croissant	Croissant
1	14	1	Meat/Banana	178	sausages	Tompouce	Tompouce
1	14	1	Meat/Banana	179	sausages	strawberryyoghurt	strawberryyoghurt
1	14	1	Meat/Banana	180	sausages	eggsandwich	eggsandwich
1	14	1	Meat/Banana	181	sausages	cheesecubes	cheesecubes
1	14	1	Meat/Banana	182	sausages	banana	banana
1	14	1	Meat/Banana	183	sausages	banana pie	banana pie
1	14	1	Meat/Banana	184	sausages	banana candy	banana candy
1	14	2	Banana/Meat	101	strawberryyoghurt	banana	strawberryyoghurt
1	14	2	Banana/Meat	102	strawberryyoghurt	banana candy	strawberryyoghurt
1	14	2	Banana/Meat	103	strawberryyoghurt	beefsoup	strawberryyoghurt
1	14	2	Banana/Meat	104	banana	Mango	Mango
1	14	2	Banana/Meat	105	banana	MMs	MMs
1	14	2	Banana/Meat	106	banana	eggsandwich	banana
1	14	2	Banana/Meat	107	banana	saltedpeanuts	banana
1	14	2	Banana/Meat	108	banana	breadroll	banana
1	14	2	Banana/Meat	109	banana	Croissant	banana
1	14	2	Banana/Meat	110	banana	steamedmeatsandwich	banana
1	14	2	Banana/Meat	111	banana	beefsoup	banana
1	14	2	Banana/Meat	112	banana	sausages	banana
1	14	2	Banana/Meat	113	banana candy	Mango	Mango
1	14	2	Banana/Meat	114	banana candy	saltedpeanuts	banana candy
1	14	2	Banana/Meat	115	banana candy	cheesecubes	banana candy
1	14	2	Banana/Meat	116	banana candy	breadroll	banana candy
1	14	2	Banana/Meat	117	banana candy	pancake	banana candy
1	14	2	Banana/Meat	118	banana candy	MMs	MMs
1	14	2	Banana/Meat	119	banana candy	steamedmeatsandwich	banana candy
1	14	2	Banana/Meat	120	banana candy	beefsoup	banana candy
1	14	2	Banana/Meat	121	banana candy	sausages	banana candy
1	14	2	Banana/Meat	122	banana pie	Tompouce	Tompouce
1	14	2	Banana/Meat	123	banana pie	strawberryyoghurt	strawberryyoghurt
1	14	2	Banana/Meat	124	banana pie	Tomatensoep	banana pie
1	14	2	Banana/Meat	125	banana pie	cheesecubes	banana pie
1	14	2	Banana/Meat	126	banana pie	pancake	pancake
1	14	2	Banana/Meat	127	banana pie	steamedmeatsandwich	banana pie
1	14	2	Banana/Meat	128	banana pie	beefsoup	beefsoup
1	14	2	Banana/Meat	129	banana pie	sausages	banana pie
1	14	2	Banana/Meat	130	breadroll	banana pie	banana pie
1	14	2	Banana/Meat	131	breadroll	steamedmeatsandwich	breadroll
1	14	2	Banana/Meat	132	breadroll	sausages	breadroll
1	14	2	Banana/Meat	133	eggsandwich	banana pie	banana pie
1	14	2	Banana/Meat	134	eggsandwich	banana candy	banana candy
1	14	2	Banana/Meat	135	eggsandwich	steamedmeatsandwich	eggsandwich
1	14	2	Banana/Meat	136	steamedmeatsandwich	Mango	Mango
1	14	2	Banana/Meat	137	steamedmeatsandwich	strawberryyoghurt	strawberryyoghurt
1	14	2	Banana/Meat	138	steamedmeatsandwich	Tomatensoep	steamedmeatsandwich
1	14	2	Banana/Meat	139	steamedmeatsandwich	saltedpeanuts	saltedpeanuts
1	14	2	Banana/Meat	140	steamedmeatsandwich	Croissant	Croissant
1	14	2	Banana/Meat	141	steamedmeatsandwich	banana	banana
1	14	2	Banana/Meat	142	steamedmeatsandwich	banana pie	banana pie
1	14	2	Banana/Meat	143	steamedmeatsandwich	banana candy	banana candy
1	14	2	Banana/Meat	144	Croissant	banana pie	banana pie
1	14	2	Banana/Meat	145	Croissant	banana candy	banana candy
1	14	2	Banana/Meat	146	Croissant	beefsoup	Croissant
1	14	2	Banana/Meat	147	saltedpeanuts	banana pie	banana pie
1	14	2	Banana/Meat	148	saltedpeanuts	beefsoup	saltedpeanuts
1	14	2	Banana/Meat	149	saltedpeanuts	sausages	saltedpeanuts
1	14	2	Banana/Meat	150	cheesecubes	banana	cheesecubes
1	14	2	Banana/Meat	151	cheesecubes	steamedmeatsandwich	cheesecubes
1	14	2	Banana/Meat	152	cheesecubes	beefsoup	cheesecubes
1	14	2	Banana/Meat	153	Mango	banana pie	Mango
1	14	2	Banana/Meat	154	Mango	beefsoup	Mango
1	14	2	Banana/Meat	155	Mango	sausages	Mango
1	14	2	Banana/Meat	156	MMs	banana pie	MMs
1	14	2	Banana/Meat	157	MMs	steamedmeatsandwich	MMs
1	14	2	Banana/Meat	158	MMs	sausages	MMs
1	14	2	Banana/Meat	159	pancake	banana	pancake
1	14	2	Banana/Meat	160	pancake	steamedmeatsandwich	pancake
1	14	2	Banana/Meat	161	pancake	sausages	pancake
1	14	2	Banana/Meat	162	beefsoup	Tompouce	Tompouce
1	14	2	Banana/Meat	163	beefsoup	MMs	MMs
1	14	2	Banana/Meat	164	beefsoup	eggsandwich	eggsandwich
1	14	2	Banana/Meat	165	beefsoup	breadroll	breadroll
1	14	2	Banana/Meat	166	beefsoup	pancake	pancake
1	14	2	Banana/Meat	167	beefsoup	Tomatensoep	Tomatensoep
1	14	2	Banana/Meat	168	beefsoup	banana	banana
1	14	2	Banana/Meat	169	beefsoup	banana pie	banana pie
1	14	2	Banana/Meat	170	beefsoup	banana candy	banana candy
1	14	2	Banana/Meat	171	Tomatensoep	banana	banana
1	14	2	Banana/Meat	172	Tomatensoep	banana candy	banana candy
1	14	2	Banana/Meat	173	Tomatensoep	sausages	sausages
1	14	2	Banana/Meat	174	Tompouce	banana candy	Tompouce
1	14	2	Banana/Meat	175	Tompouce	banana	Tompouce
1	14	2	Banana/Meat	176	Tompouce	steamedmeatsandwich	Tompouce
1	14	2	Banana/Meat	177	sausages	Croissant	Croissant
1	14	2	Banana/Meat	178	sausages	Tompouce	Tompouce
1	14	2	Banana/Meat	179	sausages	strawberryyoghurt	strawberryyoghurt
1	14	2	Banana/Meat	180	sausages	eggsandwich	sausages
1	14	2	Banana/Meat	181	sausages	cheesecubes	cheesecubes
1	14	2	Banana/Meat	182	sausages	banana	banana
1	14	2	Banana/Meat	183	sausages	banana pie	banana pie
1	14	2	Banana/Meat	184	sausages	banana candy	banana candy
1	14	3	No/Meat	101	strawberryyoghurt	banana	strawberryyoghurt
1	14	3	No/Meat	102	strawberryyoghurt	banana candy	strawberryyoghurt
1	14	3	No/Meat	103	strawberryyoghurt	beefsoup	strawberryyoghurt
1	14	3	No/Meat	104	banana	Mango	Mango
1	14	3	No/Meat	105	banana	MMs	MMs
1	14	3	No/Meat	106	banana	eggsandwich	eggsandwich
1	14	3	No/Meat	107	banana	saltedpeanuts	banana
1	14	3	No/Meat	108	banana	breadroll	banana
1	14	3	No/Meat	109	banana	Croissant	banana
1	14	3	No/Meat	110	banana	steamedmeatsandwich	banana
1	14	3	No/Meat	111	banana	beefsoup	banana
1	14	3	No/Meat	112	banana	sausages	banana
1	14	3	No/Meat	113	banana candy	Mango	Mango
1	14	3	No/Meat	114	banana candy	saltedpeanuts	banana candy
1	14	3	No/Meat	115	banana candy	cheesecubes	banana candy
1	14	3	No/Meat	116	banana candy	breadroll	banana candy
1	14	3	No/Meat	117	banana candy	pancake	pancake
1	14	3	No/Meat	118	banana candy	MMs	MMs
1	14	3	No/Meat	119	banana candy	steamedmeatsandwich	banana candy
1	14	3	No/Meat	120	banana candy	beefsoup	banana candy
1	14	3	No/Meat	121	banana candy	sausages	banana candy
1	14	3	No/Meat	122	banana pie	Tompouce	Tompouce
1	14	3	No/Meat	123	banana pie	strawberryyoghurt	strawberryyoghurt
1	14	3	No/Meat	124	banana pie	Tomatensoep	banana pie
1	14	3	No/Meat	125	banana pie	cheesecubes	banana pie
1	14	3	No/Meat	126	banana pie	pancake	pancake
1	14	3	No/Meat	127	banana pie	steamedmeatsandwich	banana pie
1	14	3	No/Meat	128	banana pie	beefsoup	banana pie
1	14	3	No/Meat	129	banana pie	sausages	sausages
1	14	3	No/Meat	130	breadroll	banana pie	banana pie
1	14	3	No/Meat	131	breadroll	steamedmeatsandwich	breadroll
1	14	3	No/Meat	132	breadroll	sausages	sausages
1	14	3	No/Meat	133	eggsandwich	banana pie	banana pie
1	14	3	No/Meat	134	eggsandwich	banana candy	banana candy
1	14	3	No/Meat	135	eggsandwich	steamedmeatsandwich	eggsandwich
1	14	3	No/Meat	136	steamedmeatsandwich	Mango	Mango
1	14	3	No/Meat	137	steamedmeatsandwich	strawberryyoghurt	strawberryyoghurt
1	14	3	No/Meat	138	steamedmeatsandwich	Tomatensoep	steamedmeatsandwich
1	14	3	No/Meat	139	steamedmeatsandwich	saltedpeanuts	saltedpeanuts
1	14	3	No/Meat	140	steamedmeatsandwich	Croissant	steamedmeatsandwich
1	14	3	No/Meat	141	steamedmeatsandwich	banana	banana
1	14	3	No/Meat	142	steamedmeatsandwich	banana pie	banana pie
1	14	3	No/Meat	143	steamedmeatsandwich	banana candy	banana candy
1	14	3	No/Meat	144	Croissant	banana pie	Croissant
1	14	3	No/Meat	145	Croissant	banana candy	banana candy
1	14	3	No/Meat	146	Croissant	beefsoup	Croissant
1	14	3	No/Meat	147	saltedpeanuts	banana pie	banana pie
1	14	3	No/Meat	148	saltedpeanuts	beefsoup	saltedpeanuts
1	14	3	No/Meat	149	saltedpeanuts	sausages	saltedpeanuts
1	14	3	No/Meat	150	cheesecubes	banana	cheesecubes
1	14	3	No/Meat	151	cheesecubes	steamedmeatsandwich	cheesecubes
1	14	3	No/Meat	152	cheesecubes	beefsoup	cheesecubes
1	14	3	No/Meat	153	Mango	banana pie	Mango
1	14	3	No/Meat	154	Mango	beefsoup	Mango
1	14	3	No/Meat	155	Mango	sausages	Mango
1	14	3	No/Meat	156	MMs	banana pie	MMs
1	14	3	No/Meat	157	MMs	steamedmeatsandwich	MMs
1	14	3	No/Meat	158	MMs	sausages	MMs
1	14	3	No/Meat	159	pancake	banana	pancake
1	14	3	No/Meat	160	pancake	steamedmeatsandwich	pancake
1	14	3	No/Meat	161	pancake	sausages	pancake
1	14	3	No/Meat	162	beefsoup	Tompouce	Tompouce
1	14	3	No/Meat	163	beefsoup	MMs	MMs
1	14	3	No/Meat	164	beefsoup	eggsandwich	eggsandwich
1	14	3	No/Meat	165	beefsoup	breadroll	breadroll
1	14	3	No/Meat	166	beefsoup	pancake	pancake
1	14	3	No/Meat	167	beefsoup	Tomatensoep	Tomatensoep
1	14	3	No/Meat	168	beefsoup	banana	banana
1	14	3	No/Meat	169	beefsoup	banana pie	banana pie
1	14	3	No/Meat	170	beefsoup	banana candy	banana candy
1	14	3	No/Meat	171	Tomatensoep	banana	banana
1	14	3	No/Meat	172	Tomatensoep	banana candy	banana candy
1	14	3	No/Meat	173	Tomatensoep	sausages	sausages
1	14	3	No/Meat	174	Tompouce	banana candy	Tompouce
1	14	3	No/Meat	175	Tompouce	banana	Tompouce
1	14	3	No/Meat	176	Tompouce	steamedmeatsandwich	Tompouce
1	14	3	No/Meat	177	sausages	Croissant	Croissant
1	14	3	No/Meat	178	sausages	Tompouce	Tompouce
1	14	3	No/Meat	179	sausages	strawberryyoghurt	strawberryyoghurt
1	14	3	No/Meat	180	sausages	eggsandwich	eggsandwich
1	14	3	No/Meat	181	sausages	cheesecubes	cheesecubes
1	14	3	No/Meat	182	sausages	banana	banana
1	14	3	No/Meat	183	sausages	banana pie	banana pie
1	14	3	No/Meat	184	sausages	banana candy	banana candy
1	14	4	No/Banana	101	strawberryyoghurt	banana	banana
1	14	4	No/Banana	102	strawberryyoghurt	banana candy	strawberryyoghurt
1	14	4	No/Banana	103	strawberryyoghurt	beefsoup	strawberryyoghurt
1	14	4	No/Banana	104	banana	Mango	Mango
1	14	4	No/Banana	105	banana	MMs	MMs
1	14	4	No/Banana	106	banana	eggsandwich	banana
1	14	4	No/Banana	107	banana	saltedpeanuts	banana
1	14	4	No/Banana	108	banana	breadroll	banana
1	14	4	No/Banana	109	banana	Croissant	banana
1	14	4	No/Banana	110	banana	steamedmeatsandwich	banana
1	14	4	No/Banana	111	banana	beefsoup	banana
1	14	4	No/Banana	112	banana	sausages	banana
1	14	4	No/Banana	113	banana candy	Mango	Mango
1	14	4	No/Banana	114	banana candy	saltedpeanuts	banana candy
1	14	4	No/Banana	115	banana candy	cheesecubes	banana candy
1	14	4	No/Banana	116	banana candy	breadroll	banana candy
1	14	4	No/Banana	117	banana candy	pancake	pancake
1	14	4	No/Banana	118	banana candy	MMs	MMs
1	14	4	No/Banana	119	banana candy	steamedmeatsandwich	banana candy
1	14	4	No/Banana	120	banana candy	beefsoup	banana candy
1	14	4	No/Banana	121	banana candy	sausages	banana candy
1	14	4	No/Banana	122	banana pie	Tompouce	Tompouce
1	14	4	No/Banana	123	banana pie	strawberryyoghurt	strawberryyoghurt
1	14	4	No/Banana	124	banana pie	Tomatensoep	banana pie
1	14	4	No/Banana	125	banana pie	cheesecubes	banana pie
1	14	4	No/Banana	126	banana pie	pancake	pancake
1	14	4	No/Banana	127	banana pie	steamedmeatsandwich	banana pie
1	14	4	No/Banana	128	banana pie	beefsoup	banana pie
1	14	4	No/Banana	129	banana pie	sausages	banana pie
1	14	4	No/Banana	130	breadroll	banana pie	banana pie
1	14	4	No/Banana	131	breadroll	steamedmeatsandwich	breadroll
1	14	4	No/Banana	132	breadroll	sausages	sausages
1	14	4	No/Banana	133	eggsandwich	banana pie	banana pie
1	14	4	No/Banana	134	eggsandwich	banana candy	banana candy
1	14	4	No/Banana	135	eggsandwich	steamedmeatsandwich	eggsandwich
1	14	4	No/Banana	136	steamedmeatsandwich	Mango	Mango
1	14	4	No/Banana	137	steamedmeatsandwich	strawberryyoghurt	strawberryyoghurt
1	14	4	No/Banana	138	steamedmeatsandwich	Tomatensoep	Tomatensoep
1	14	4	No/Banana	139	steamedmeatsandwich	saltedpeanuts	steamedmeatsandwich
1	14	4	No/Banana	140	steamedmeatsandwich	Croissant	Croissant
1	14	4	No/Banana	141	steamedmeatsandwich	banana	banana
1	14	4	No/Banana	142	steamedmeatsandwich	banana pie	banana pie
1	14	4	No/Banana	143	steamedmeatsandwich	banana candy	banana candy
1	14	4	No/Banana	144	Croissant	banana pie	Croissant
1	14	4	No/Banana	145	Croissant	banana candy	banana candy
1	14	4	No/Banana	146	Croissant	beefsoup	Croissant
1	14	4	No/Banana	147	saltedpeanuts	banana pie	banana pie
1	14	4	No/Banana	148	saltedpeanuts	beefsoup	saltedpeanuts
1	14	4	No/Banana	149	saltedpeanuts	sausages	sausages
1	14	4	No/Banana	150	cheesecubes	banana	cheesecubes
1	14	4	No/Banana	151	cheesecubes	steamedmeatsandwich	cheesecubes
1	14	4	No/Banana	152	cheesecubes	beefsoup	cheesecubes
1	14	4	No/Banana	153	Mango	banana pie	Mango
1	14	4	No/Banana	154	Mango	beefsoup	Mango
1	14	4	No/Banana	155	Mango	sausages	Mango
1	14	4	No/Banana	156	MMs	banana pie	MMs
1	14	4	No/Banana	157	MMs	steamedmeatsandwich	MMs
1	14	4	No/Banana	158	MMs	sausages	MMs
1	14	4	No/Banana	159	pancake	banana	pancake
1	14	4	No/Banana	160	pancake	steamedmeatsandwich	pancake
1	14	4	No/Banana	161	pancake	sausages	pancake
1	14	4	No/Banana	162	beefsoup	Tompouce	Tompouce
1	14	4	No/Banana	163	beefsoup	MMs	MMs
1	14	4	No/Banana	164	beefsoup	eggsandwich	eggsandwich
1	14	4	No/Banana	165	beefsoup	breadroll	breadroll
1	14	4	No/Banana	166	beefsoup	pancake	pancake
1	14	4	No/Banana	167	beefsoup	Tomatensoep	Tomatensoep
1	14	4	No/Banana	168	beefsoup	banana	banana
1	14	4	No/Banana	169	beefsoup	banana pie	banana pie
1	14	4	No/Banana	170	beefsoup	banana candy	banana candy
1	14	4	No/Banana	171	Tomatensoep	banana	banana
1	14	4	No/Banana	172	Tomatensoep	banana candy	banana candy
1	14	4	No/Banana	173	Tomatensoep	sausages	Tomatensoep
1	14	4	No/Banana	174	Tompouce	banana candy	Tompouce
1	14	4	No/Banana	175	Tompouce	banana	banana
1	14	4	No/Banana	176	Tompouce	steamedmeatsandwich	Tompouce
1	14	4	No/Banana	177	sausages	Croissant	Croissant
1	14	4	No/Banana	178	sausages	Tompouce	Tompouce
1	14	4	No/Banana	179	sausages	strawberryyoghurt	strawberryyoghurt
1	14	4	No/Banana	180	sausages	eggsandwich	sausages
1	14	4	No/Banana	181	sausages	cheesecubes	sausages
1	14	4	No/Banana	182	sausages	banana	banana
1	14	4	No/Banana	183	sausages	banana pie	banana pie
1	14	4	No/Banana	184	sausages	banana candy	sausages
1	15	1	No/Banana	101	strawberryyoghurt	banana	banana
1	15	1	No/Banana	102	strawberryyoghurt	banana candy	strawberryyoghurt
1	15	1	No/Banana	103	strawberryyoghurt	beefsoup	beefsoup
1	15	1	No/Banana	104	banana	Mango	banana
1	15	1	No/Banana	105	banana	MMs	banana
1	15	1	No/Banana	106	banana	eggsandwich	banana
1	15	1	No/Banana	107	banana	saltedpeanuts	banana
1	15	1	No/Banana	108	banana	breadroll	banana
1	15	1	No/Banana	109	banana	Croissant	banana
1	15	1	No/Banana	110	banana	steamedmeatsandwich	banana
1	15	1	No/Banana	111	banana	beefsoup	banana
1	15	1	No/Banana	112	banana	sausages	banana
1	15	1	No/Banana	113	banana candy	Mango	Mango
1	15	1	No/Banana	114	banana candy	saltedpeanuts	saltedpeanuts
1	15	1	No/Banana	115	banana candy	cheesecubes	cheesecubes
1	15	1	No/Banana	116	banana candy	breadroll	breadroll
1	15	1	No/Banana	117	banana candy	pancake	pancake
1	15	1	No/Banana	118	banana candy	MMs	MMs
1	15	1	No/Banana	119	banana candy	steamedmeatsandwich	steamedmeatsandwich
1	15	1	No/Banana	120	banana candy	beefsoup	beefsoup
1	15	1	No/Banana	121	banana candy	sausages	sausages
1	15	1	No/Banana	122	banana pie	Tompouce	banana pie
1	15	1	No/Banana	123	banana pie	strawberryyoghurt	banana pie
1	15	1	No/Banana	124	banana pie	Tomatensoep	Tomatensoep
1	15	1	No/Banana	125	banana pie	cheesecubes	banana pie
1	15	1	No/Banana	126	banana pie	pancake	pancake
1	15	1	No/Banana	127	banana pie	steamedmeatsandwich	banana pie
1	15	1	No/Banana	128	banana pie	beefsoup	beefsoup
1	15	1	No/Banana	129	banana pie	sausages	banana pie
1	15	1	No/Banana	130	breadroll	banana pie	banana pie
1	15	1	No/Banana	131	breadroll	steamedmeatsandwich	steamedmeatsandwich
1	15	1	No/Banana	132	breadroll	sausages	sausages
1	15	1	No/Banana	133	eggsandwich	banana pie	banana pie
1	15	1	No/Banana	134	eggsandwich	banana candy	eggsandwich
1	15	1	No/Banana	135	eggsandwich	steamedmeatsandwich	eggsandwich
1	15	1	No/Banana	136	steamedmeatsandwich	Mango	Mango
1	15	1	No/Banana	137	steamedmeatsandwich	strawberryyoghurt	strawberryyoghurt
1	15	1	No/Banana	138	steamedmeatsandwich	Tomatensoep	Tomatensoep
1	15	1	No/Banana	139	steamedmeatsandwich	saltedpeanuts	saltedpeanuts
1	15	1	No/Banana	140	steamedmeatsandwich	Croissant	Croissant
1	15	1	No/Banana	141	steamedmeatsandwich	banana	banana
1	15	1	No/Banana	142	steamedmeatsandwich	banana pie	banana pie
1	15	1	No/Banana	143	steamedmeatsandwich	banana candy	steamedmeatsandwich
1	15	1	No/Banana	144	Croissant	banana pie	banana pie
1	15	1	No/Banana	145	Croissant	banana candy	Croissant
1	15	1	No/Banana	146	Croissant	beefsoup	beefsoup
1	15	1	No/Banana	147	saltedpeanuts	banana pie	banana pie
1	15	1	No/Banana	148	saltedpeanuts	beefsoup	beefsoup
1	15	1	No/Banana	149	saltedpeanuts	sausages	saltedpeanuts
1	15	1	No/Banana	150	cheesecubes	banana	banana
1	15	1	No/Banana	151	cheesecubes	steamedmeatsandwich	cheesecubes
1	15	1	No/Banana	152	cheesecubes	beefsoup	beefsoup
1	15	1	No/Banana	153	Mango	banana pie	banana pie
1	15	1	No/Banana	154	Mango	beefsoup	beefsoup
1	15	1	No/Banana	155	Mango	sausages	Mango
1	15	1	No/Banana	156	MMs	banana pie	banana pie
1	15	1	No/Banana	157	MMs	steamedmeatsandwich	MMs
1	15	1	No/Banana	158	MMs	sausages	MMs
1	15	1	No/Banana	159	pancake	banana	pancake
1	15	1	No/Banana	160	pancake	steamedmeatsandwich	pancake
1	15	1	No/Banana	161	pancake	sausages	pancake
1	15	1	No/Banana	162	beefsoup	Tompouce	beefsoup
1	15	1	No/Banana	163	beefsoup	MMs	beefsoup
1	15	1	No/Banana	164	beefsoup	eggsandwich	beefsoup
1	15	1	No/Banana	165	beefsoup	breadroll	beefsoup
1	15	1	No/Banana	166	beefsoup	pancake	pancake
1	15	1	No/Banana	167	beefsoup	Tomatensoep	Tomatensoep
1	15	1	No/Banana	168	beefsoup	banana	beefsoup
1	15	1	No/Banana	169	beefsoup	banana pie	beefsoup
1	15	1	No/Banana	170	beefsoup	banana candy	beefsoup
1	15	1	No/Banana	171	Tomatensoep	banana	banana
1	15	1	No/Banana	172	Tomatensoep	banana candy	Tomatensoep
1	15	1	No/Banana	173	Tomatensoep	sausages	Tomatensoep
1	15	1	No/Banana	174	Tompouce	banana candy	Tompouce
1	15	1	No/Banana	175	Tompouce	banana	banana
1	15	1	No/Banana	176	Tompouce	steamedmeatsandwich	Tompouce
1	15	1	No/Banana	177	sausages	Croissant	Croissant
1	15	1	No/Banana	178	sausages	Tompouce	Tompouce
1	15	1	No/Banana	179	sausages	strawberryyoghurt	strawberryyoghurt
1	15	1	No/Banana	180	sausages	eggsandwich	eggsandwich
1	15	1	No/Banana	181	sausages	cheesecubes	cheesecubes
1	15	1	No/Banana	182	sausages	banana	banana
1	15	1	No/Banana	183	sausages	banana pie	banana pie
1	15	1	No/Banana	184	sausages	banana candy	sausages
1	15	2	No/Meat	101	strawberryyoghurt	banana	banana
1	15	2	No/Meat	102	strawberryyoghurt	banana candy	strawberryyoghurt
1	15	2	No/Meat	103	strawberryyoghurt	beefsoup	beefsoup
1	15	2	No/Meat	104	banana	Mango	banana
1	15	2	No/Meat	105	banana	MMs	banana
1	15	2	No/Meat	106	banana	eggsandwich	banana
1	15	2	No/Meat	107	banana	saltedpeanuts	banana
1	15	2	No/Meat	108	banana	breadroll	banana
1	15	2	No/Meat	109	banana	Croissant	banana
1	15	2	No/Meat	110	banana	steamedmeatsandwich	banana
1	15	2	No/Meat	111	banana	beefsoup	banana
1	15	2	No/Meat	112	banana	sausages	banana
1	15	2	No/Meat	113	banana candy	Mango	Mango
1	15	2	No/Meat	114	banana candy	saltedpeanuts	saltedpeanuts
1	15	2	No/Meat	115	banana candy	cheesecubes	cheesecubes
1	15	2	No/Meat	116	banana candy	breadroll	breadroll
1	15	2	No/Meat	117	banana candy	pancake	pancake
1	15	2	No/Meat	118	banana candy	MMs	MMs
1	15	2	No/Meat	119	banana candy	steamedmeatsandwich	banana candy
1	15	2	No/Meat	120	banana candy	beefsoup	beefsoup
1	15	2	No/Meat	121	banana candy	sausages	sausages
1	15	2	No/Meat	122	banana pie	Tompouce	banana pie
1	15	2	No/Meat	123	banana pie	strawberryyoghurt	banana pie
1	15	2	No/Meat	124	banana pie	Tomatensoep	banana pie
1	15	2	No/Meat	125	banana pie	cheesecubes	banana pie
1	15	2	No/Meat	126	banana pie	pancake	banana pie
1	15	2	No/Meat	127	banana pie	steamedmeatsandwich	banana pie
1	15	2	No/Meat	128	banana pie	beefsoup	banana pie
1	15	2	No/Meat	129	banana pie	sausages	banana pie
1	15	2	No/Meat	130	breadroll	banana pie	banana pie
1	15	2	No/Meat	131	breadroll	steamedmeatsandwich	breadroll
1	15	2	No/Meat	132	breadroll	sausages	breadroll
1	15	2	No/Meat	133	eggsandwich	banana pie	banana pie
1	15	2	No/Meat	134	eggsandwich	banana candy	eggsandwich
1	15	2	No/Meat	135	eggsandwich	steamedmeatsandwich	eggsandwich
1	15	2	No/Meat	136	steamedmeatsandwich	Mango	Mango
1	15	2	No/Meat	137	steamedmeatsandwich	strawberryyoghurt	strawberryyoghurt
1	15	2	No/Meat	138	steamedmeatsandwich	Tomatensoep	Tomatensoep
1	15	2	No/Meat	139	steamedmeatsandwich	saltedpeanuts	saltedpeanuts
1	15	2	No/Meat	140	steamedmeatsandwich	Croissant	Croissant
1	15	2	No/Meat	141	steamedmeatsandwich	banana	banana
1	15	2	No/Meat	142	steamedmeatsandwich	banana pie	banana pie
1	15	2	No/Meat	143	steamedmeatsandwich	banana candy	banana candy
1	15	2	No/Meat	144	Croissant	banana pie	Croissant
1	15	2	No/Meat	145	Croissant	banana candy	Croissant
1	15	2	No/Meat	146	Croissant	beefsoup	Croissant
1	15	2	No/Meat	147	saltedpeanuts	banana pie	banana pie
1	15	2	No/Meat	148	saltedpeanuts	beefsoup	beefsoup
1	15	2	No/Meat	149	saltedpeanuts	sausages	saltedpeanuts
1	15	2	No/Meat	150	cheesecubes	banana	banana
1	15	2	No/Meat	151	cheesecubes	steamedmeatsandwich	cheesecubes
1	15	2	No/Meat	152	cheesecubes	beefsoup	beefsoup
1	15	2	No/Meat	153	Mango	banana pie	banana pie
1	15	2	No/Meat	154	Mango	beefsoup	beefsoup
1	15	2	No/Meat	155	Mango	sausages	Mango
1	15	2	No/Meat	156	MMs	banana pie	banana pie
1	15	2	No/Meat	157	MMs	steamedmeatsandwich	MMs
1	15	2	No/Meat	158	MMs	sausages	MMs
1	15	2	No/Meat	159	pancake	banana	pancake
1	15	2	No/Meat	160	pancake	steamedmeatsandwich	pancake
1	15	2	No/Meat	161	pancake	sausages	pancake
1	15	2	No/Meat	162	beefsoup	Tompouce	beefsoup
1	15	2	No/Meat	163	beefsoup	MMs	beefsoup
1	15	2	No/Meat	164	beefsoup	eggsandwich	beefsoup
1	15	2	No/Meat	165	beefsoup	breadroll	beefsoup
1	15	2	No/Meat	166	beefsoup	pancake	pancake
1	15	2	No/Meat	167	beefsoup	Tomatensoep	Tomatensoep
1	15	2	No/Meat	168	beefsoup	banana	banana
1	15	2	No/Meat	169	beefsoup	banana pie	banana pie
1	15	2	No/Meat	170	beefsoup	banana candy	beefsoup
1	15	2	No/Meat	171	Tomatensoep	banana	banana
1	15	2	No/Meat	172	Tomatensoep	banana candy	Tomatensoep
1	15	2	No/Meat	173	Tomatensoep	sausages	Tomatensoep
1	15	2	No/Meat	174	Tompouce	banana candy	Tompouce
1	15	2	No/Meat	175	Tompouce	banana	banana
1	15	2	No/Meat	176	Tompouce	steamedmeatsandwich	Tompouce
1	15	2	No/Meat	177	sausages	Croissant	Croissant
1	15	2	No/Meat	178	sausages	Tompouce	Tompouce
1	15	2	No/Meat	179	sausages	strawberryyoghurt	strawberryyoghurt
1	15	2	No/Meat	180	sausages	eggsandwich	eggsandwich
1	15	2	No/Meat	181	sausages	cheesecubes	cheesecubes
1	15	2	No/Meat	182	sausages	banana	banana
1	15	2	No/Meat	183	sausages	banana pie	banana pie
1	15	2	No/Meat	184	sausages	banana candy	sausages
1	15	3	Banana/Meat	101	strawberryyoghurt	banana	banana
1	15	3	Banana/Meat	102	strawberryyoghurt	banana candy	strawberryyoghurt
1	15	3	Banana/Meat	103	strawberryyoghurt	beefsoup	strawberryyoghurt
1	15	3	Banana/Meat	104	banana	Mango	banana
1	15	3	Banana/Meat	105	banana	MMs	banana
1	15	3	Banana/Meat	106	banana	eggsandwich	banana
1	15	3	Banana/Meat	107	banana	saltedpeanuts	banana
1	15	3	Banana/Meat	108	banana	breadroll	banana
1	15	3	Banana/Meat	109	banana	Croissant	Croissant
1	15	3	Banana/Meat	110	banana	steamedmeatsandwich	banana
1	15	3	Banana/Meat	111	banana	beefsoup	banana
1	15	3	Banana/Meat	112	banana	sausages	banana
1	15	3	Banana/Meat	113	banana candy	Mango	Mango
1	15	3	Banana/Meat	114	banana candy	saltedpeanuts	banana candy
1	15	3	Banana/Meat	115	banana candy	cheesecubes	banana candy
1	15	3	Banana/Meat	116	banana candy	breadroll	breadroll
1	15	3	Banana/Meat	117	banana candy	pancake	pancake
1	15	3	Banana/Meat	118	banana candy	MMs	MMs
1	15	3	Banana/Meat	119	banana candy	steamedmeatsandwich	banana candy
1	15	3	Banana/Meat	120	banana candy	beefsoup	beefsoup
1	15	3	Banana/Meat	121	banana candy	sausages	sausages
1	15	3	Banana/Meat	122	banana pie	Tompouce	banana pie
1	15	3	Banana/Meat	123	banana pie	strawberryyoghurt	banana pie
1	15	3	Banana/Meat	124	banana pie	Tomatensoep	banana pie
1	15	3	Banana/Meat	125	banana pie	cheesecubes	banana pie
1	15	3	Banana/Meat	126	banana pie	pancake	pancake
1	15	3	Banana/Meat	127	banana pie	steamedmeatsandwich	banana pie
1	15	3	Banana/Meat	128	banana pie	beefsoup	banana pie
1	15	3	Banana/Meat	129	banana pie	sausages	banana pie
1	15	3	Banana/Meat	130	breadroll	banana pie	banana pie
1	15	3	Banana/Meat	131	breadroll	steamedmeatsandwich	breadroll
1	15	3	Banana/Meat	132	breadroll	sausages	sausages
1	15	3	Banana/Meat	133	eggsandwich	banana pie	banana pie
1	15	3	Banana/Meat	134	eggsandwich	banana candy	eggsandwich
1	15	3	Banana/Meat	135	eggsandwich	steamedmeatsandwich	eggsandwich
1	15	3	Banana/Meat	136	steamedmeatsandwich	Mango	Mango
1	15	3	Banana/Meat	137	steamedmeatsandwich	strawberryyoghurt	strawberryyoghurt
1	15	3	Banana/Meat	138	steamedmeatsandwich	Tomatensoep	Tomatensoep
1	15	3	Banana/Meat	139	steamedmeatsandwich	saltedpeanuts	saltedpeanuts
1	15	3	Banana/Meat	140	steamedmeatsandwich	Croissant	Croissant
1	15	3	Banana/Meat	141	steamedmeatsandwich	banana	banana
1	15	3	Banana/Meat	142	steamedmeatsandwich	banana pie	banana pie
1	15	3	Banana/Meat	143	steamedmeatsandwich	banana candy	banana candy
1	15	3	Banana/Meat	144	Croissant	banana pie	banana pie
1	15	3	Banana/Meat	145	Croissant	banana candy	Croissant
1	15	3	Banana/Meat	146	Croissant	beefsoup	beefsoup
1	15	3	Banana/Meat	147	saltedpeanuts	banana pie	banana pie
1	15	3	Banana/Meat	148	saltedpeanuts	beefsoup	beefsoup
1	15	3	Banana/Meat	149	saltedpeanuts	sausages	saltedpeanuts
1	15	3	Banana/Meat	150	cheesecubes	banana	cheesecubes
1	15	3	Banana/Meat	151	cheesecubes	steamedmeatsandwich	cheesecubes
1	15	3	Banana/Meat	152	cheesecubes	beefsoup	beefsoup
1	15	3	Banana/Meat	153	Mango	banana pie	banana pie
1	15	3	Banana/Meat	154	Mango	beefsoup	beefsoup
1	15	3	Banana/Meat	155	Mango	sausages	sausages
1	15	3	Banana/Meat	156	MMs	banana pie	banana pie
1	15	3	Banana/Meat	157	MMs	steamedmeatsandwich	MMs
1	15	3	Banana/Meat	158	MMs	sausages	sausages
1	15	3	Banana/Meat	159	pancake	banana	pancake
1	15	3	Banana/Meat	160	pancake	steamedmeatsandwich	pancake
1	15	3	Banana/Meat	161	pancake	sausages	pancake
1	15	3	Banana/Meat	162	beefsoup	Tompouce	Tompouce
1	15	3	Banana/Meat	163	beefsoup	MMs	beefsoup
1	15	3	Banana/Meat	164	beefsoup	eggsandwich	beefsoup
1	15	3	Banana/Meat	165	beefsoup	breadroll	breadroll
1	15	3	Banana/Meat	166	beefsoup	pancake	pancake
1	15	3	Banana/Meat	167	beefsoup	Tomatensoep	Tomatensoep
1	15	3	Banana/Meat	168	beefsoup	banana	banana
1	15	3	Banana/Meat	169	beefsoup	banana pie	banana pie
1	15	3	Banana/Meat	170	beefsoup	banana candy	beefsoup
1	15	3	Banana/Meat	171	Tomatensoep	banana	banana
1	15	3	Banana/Meat	172	Tomatensoep	banana candy	Tomatensoep
1	15	3	Banana/Meat	173	Tomatensoep	sausages	Tomatensoep
1	15	3	Banana/Meat	174	Tompouce	banana candy	Tompouce
1	15	3	Banana/Meat	175	Tompouce	banana	Tompouce
1	15	3	Banana/Meat	176	Tompouce	steamedmeatsandwich	Tompouce
1	15	3	Banana/Meat	177	sausages	Croissant	Croissant
1	15	3	Banana/Meat	178	sausages	Tompouce	Tompouce
1	15	3	Banana/Meat	179	sausages	strawberryyoghurt	strawberryyoghurt
1	15	3	Banana/Meat	180	sausages	eggsandwich	eggsandwich
1	15	3	Banana/Meat	181	sausages	cheesecubes	cheesecubes
1	15	3	Banana/Meat	182	sausages	banana	banana
1	15	3	Banana/Meat	183	sausages	banana pie	banana pie
1	15	3	Banana/Meat	184	sausages	banana candy	sausages
1	15	4	Meat/Banana	101	strawberryyoghurt	banana	banana
1	15	4	Meat/Banana	102	strawberryyoghurt	banana candy	strawberryyoghurt
1	15	4	Meat/Banana	103	strawberryyoghurt	beefsoup	beefsoup
1	15	4	Meat/Banana	104	banana	Mango	banana
1	15	4	Meat/Banana	105	banana	MMs	banana
1	15	4	Meat/Banana	106	banana	eggsandwich	banana
1	15	4	Meat/Banana	107	banana	saltedpeanuts	banana
1	15	4	Meat/Banana	108	banana	breadroll	banana
1	15	4	Meat/Banana	109	banana	Croissant	banana
1	15	4	Meat/Banana	110	banana	steamedmeatsandwich	banana
1	15	4	Meat/Banana	111	banana	beefsoup	banana
1	15	4	Meat/Banana	112	banana	sausages	banana
1	15	4	Meat/Banana	113	banana candy	Mango	Mango
1	15	4	Meat/Banana	114	banana candy	saltedpeanuts	saltedpeanuts
1	15	4	Meat/Banana	115	banana candy	cheesecubes	cheesecubes
1	15	4	Meat/Banana	116	banana candy	breadroll	breadroll
1	15	4	Meat/Banana	117	banana candy	pancake	pancake
1	15	4	Meat/Banana	118	banana candy	MMs	MMs
1	15	4	Meat/Banana	119	banana candy	steamedmeatsandwich	banana candy
1	15	4	Meat/Banana	120	banana candy	beefsoup	beefsoup
1	15	4	Meat/Banana	121	banana candy	sausages	sausages
1	15	4	Meat/Banana	122	banana pie	Tompouce	Tompouce
1	15	4	Meat/Banana	123	banana pie	strawberryyoghurt	banana pie
1	15	4	Meat/Banana	124	banana pie	Tomatensoep	Tomatensoep
1	15	4	Meat/Banana	125	banana pie	cheesecubes	banana pie
1	15	4	Meat/Banana	126	banana pie	pancake	pancake
1	15	4	Meat/Banana	127	banana pie	steamedmeatsandwich	banana pie
1	15	4	Meat/Banana	128	banana pie	beefsoup	banana pie
1	15	4	Meat/Banana	129	banana pie	sausages	banana pie
1	15	4	Meat/Banana	130	breadroll	banana pie	banana pie
1	15	4	Meat/Banana	131	breadroll	steamedmeatsandwich	steamedmeatsandwich
1	15	4	Meat/Banana	132	breadroll	sausages	breadroll
1	15	4	Meat/Banana	133	eggsandwich	banana pie	eggsandwich
1	15	4	Meat/Banana	134	eggsandwich	banana candy	eggsandwich
1	15	4	Meat/Banana	135	eggsandwich	steamedmeatsandwich	eggsandwich
1	15	4	Meat/Banana	136	steamedmeatsandwich	Mango	Mango
1	15	4	Meat/Banana	137	steamedmeatsandwich	strawberryyoghurt	strawberryyoghurt
1	15	4	Meat/Banana	138	steamedmeatsandwich	Tomatensoep	Tomatensoep
1	15	4	Meat/Banana	139	steamedmeatsandwich	saltedpeanuts	saltedpeanuts
1	15	4	Meat/Banana	140	steamedmeatsandwich	Croissant	Croissant
1	15	4	Meat/Banana	141	steamedmeatsandwich	banana	banana
1	15	4	Meat/Banana	142	steamedmeatsandwich	banana pie	banana pie
1	15	4	Meat/Banana	143	steamedmeatsandwich	banana candy	banana candy
1	15	4	Meat/Banana	144	Croissant	banana pie	Croissant
1	15	4	Meat/Banana	145	Croissant	banana candy	Croissant
1	15	4	Meat/Banana	146	Croissant	beefsoup	Croissant
1	15	4	Meat/Banana	147	saltedpeanuts	banana pie	banana pie
1	15	4	Meat/Banana	148	saltedpeanuts	beefsoup	beefsoup
1	15	4	Meat/Banana	149	saltedpeanuts	sausages	saltedpeanuts
1	15	4	Meat/Banana	150	cheesecubes	banana	banana
1	15	4	Meat/Banana	151	cheesecubes	steamedmeatsandwich	cheesecubes
1	15	4	Meat/Banana	152	cheesecubes	beefsoup	beefsoup
1	15	4	Meat/Banana	153	Mango	banana pie	banana pie
1	15	4	Meat/Banana	154	Mango	beefsoup	beefsoup
1	15	4	Meat/Banana	155	Mango	sausages	Mango
1	15	4	Meat/Banana	156	MMs	banana pie	banana pie
1	15	4	Meat/Banana	157	MMs	steamedmeatsandwich	MMs
1	15	4	Meat/Banana	158	MMs	sausages	sausages
1	15	4	Meat/Banana	159	pancake	banana	pancake
1	15	4	Meat/Banana	160	pancake	steamedmeatsandwich	pancake
1	15	4	Meat/Banana	161	pancake	sausages	pancake
1	15	4	Meat/Banana	162	beefsoup	Tompouce	Tompouce
1	15	4	Meat/Banana	163	beefsoup	MMs	beefsoup
1	15	4	Meat/Banana	164	beefsoup	eggsandwich	beefsoup
1	15	4	Meat/Banana	165	beefsoup	breadroll	breadroll
1	15	4	Meat/Banana	166	beefsoup	pancake	pancake
1	15	4	Meat/Banana	167	beefsoup	Tomatensoep	Tomatensoep
1	15	4	Meat/Banana	168	beefsoup	banana	banana
1	15	4	Meat/Banana	169	beefsoup	banana pie	banana pie
1	15	4	Meat/Banana	170	beefsoup	banana candy	beefsoup
1	15	4	Meat/Banana	171	Tomatensoep	banana	Tomatensoep
1	15	4	Meat/Banana	172	Tomatensoep	banana candy	Tomatensoep
1	15	4	Meat/Banana	173	Tomatensoep	sausages	Tomatensoep
1	15	4	Meat/Banana	174	Tompouce	banana candy	Tompouce
1	15	4	Meat/Banana	175	Tompouce	banana	banana
1	15	4	Meat/Banana	176	Tompouce	steamedmeatsandwich	Tompouce
1	15	4	Meat/Banana	177	sausages	Croissant	Croissant
1	15	4	Meat/Banana	178	sausages	Tompouce	Tompouce
1	15	4	Meat/Banana	179	sausages	strawberryyoghurt	strawberryyoghurt
1	15	4	Meat/Banana	180	sausages	eggsandwich	sausages
1	15	4	Meat/Banana	181	sausages	cheesecubes	cheesecubes
1	15	4	Meat/Banana	182	sausages	banana	banana
1	15	4	Meat/Banana	183	sausages	banana pie	banana pie
1	15	4	Meat/Banana	184	sausages	banana candy	sausages
1	16	1	No/Banana	101	strawberryyoghurt	banana	strawberryyoghurt
1	16	1	No/Banana	102	strawberryyoghurt	banana candy	strawberryyoghurt
1	16	1	No/Banana	103	strawberryyoghurt	beefsoup	beefsoup
1	16	1	No/Banana	104	banana	Mango	banana
1	16	1	No/Banana	105	banana	MMs	MMs
1	16	1	No/Banana	106	banana	eggsandwich	eggsandwich
1	16	1	No/Banana	107	banana	saltedpeanuts	saltedpeanuts
1	16	1	No/Banana	108	banana	breadroll	banana
1	16	1	No/Banana	109	banana	Croissant	Croissant
1	16	1	No/Banana	110	banana	steamedmeatsandwich	steamedmeatsandwich
1	16	1	No/Banana	111	banana	beefsoup	beefsoup
1	16	1	No/Banana	112	banana	sausages	sausages
1	16	1	No/Banana	113	banana candy	Mango	banana candy
1	16	1	No/Banana	114	banana candy	saltedpeanuts	saltedpeanuts
1	16	1	No/Banana	115	banana candy	cheesecubes	banana candy
1	16	1	No/Banana	116	banana candy	breadroll	breadroll
1	16	1	No/Banana	117	banana candy	pancake	pancake
1	16	1	No/Banana	118	banana candy	MMs	MMs
1	16	1	No/Banana	119	banana candy	steamedmeatsandwich	steamedmeatsandwich
1	16	1	No/Banana	120	banana candy	beefsoup	beefsoup
1	16	1	No/Banana	121	banana candy	sausages	sausages
1	16	1	No/Banana	122	banana pie	Tompouce	banana pie
1	16	1	No/Banana	123	banana pie	strawberryyoghurt	banana pie
1	16	1	No/Banana	124	banana pie	Tomatensoep	Tomatensoep
1	16	1	No/Banana	125	banana pie	cheesecubes	banana pie
1	16	1	No/Banana	126	banana pie	pancake	pancake
1	16	1	No/Banana	127	banana pie	steamedmeatsandwich	banana pie
1	16	1	No/Banana	128	banana pie	beefsoup	banana pie
1	16	1	No/Banana	129	banana pie	sausages	banana pie
1	16	1	No/Banana	130	breadroll	banana pie	banana pie
1	16	1	No/Banana	131	breadroll	steamedmeatsandwich	steamedmeatsandwich
1	16	1	No/Banana	132	breadroll	sausages	sausages
1	16	1	No/Banana	133	eggsandwich	banana pie	banana pie
1	16	1	No/Banana	134	eggsandwich	banana candy	eggsandwich
1	16	1	No/Banana	135	eggsandwich	steamedmeatsandwich	steamedmeatsandwich
1	16	1	No/Banana	136	steamedmeatsandwich	Mango	steamedmeatsandwich
1	16	1	No/Banana	137	steamedmeatsandwich	strawberryyoghurt	steamedmeatsandwich
1	16	1	No/Banana	138	steamedmeatsandwich	Tomatensoep	Tomatensoep
1	16	1	No/Banana	139	steamedmeatsandwich	saltedpeanuts	steamedmeatsandwich
1	16	1	No/Banana	140	steamedmeatsandwich	Croissant	steamedmeatsandwich
1	16	1	No/Banana	141	steamedmeatsandwich	banana	steamedmeatsandwich
1	16	1	No/Banana	142	steamedmeatsandwich	banana pie	banana pie
1	16	1	No/Banana	143	steamedmeatsandwich	banana candy	steamedmeatsandwich
1	16	1	No/Banana	144	Croissant	banana pie	banana pie
1	16	1	No/Banana	145	Croissant	banana candy	Croissant
1	16	1	No/Banana	146	Croissant	beefsoup	Croissant
1	16	1	No/Banana	147	saltedpeanuts	banana pie	banana pie
1	16	1	No/Banana	148	saltedpeanuts	beefsoup	beefsoup
1	16	1	No/Banana	149	saltedpeanuts	sausages	sausages
1	16	1	No/Banana	150	cheesecubes	banana	banana
1	16	1	No/Banana	151	cheesecubes	steamedmeatsandwich	steamedmeatsandwich
1	16	1	No/Banana	152	cheesecubes	beefsoup	beefsoup
1	16	1	No/Banana	153	Mango	banana pie	banana pie
1	16	1	No/Banana	154	Mango	beefsoup	beefsoup
1	16	1	No/Banana	155	Mango	sausages	sausages
1	16	1	No/Banana	156	MMs	banana pie	banana pie
1	16	1	No/Banana	157	MMs	steamedmeatsandwich	MMs
1	16	1	No/Banana	158	MMs	sausages	MMs
1	16	1	No/Banana	159	pancake	banana	pancake
1	16	1	No/Banana	160	pancake	steamedmeatsandwich	pancake
1	16	1	No/Banana	161	pancake	sausages	pancake
1	16	1	No/Banana	162	beefsoup	Tompouce	beefsoup
1	16	1	No/Banana	163	beefsoup	MMs	beefsoup
1	16	1	No/Banana	164	beefsoup	eggsandwich	beefsoup
1	16	1	No/Banana	165	beefsoup	breadroll	beefsoup
1	16	1	No/Banana	166	beefsoup	pancake	pancake
1	16	1	No/Banana	167	beefsoup	Tomatensoep	beefsoup
1	16	1	No/Banana	168	beefsoup	banana	beefsoup
1	16	1	No/Banana	169	beefsoup	banana pie	banana pie
1	16	1	No/Banana	170	beefsoup	banana candy	beefsoup
1	16	1	No/Banana	171	Tomatensoep	banana	Tomatensoep
1	16	1	No/Banana	172	Tomatensoep	banana candy	Tomatensoep
1	16	1	No/Banana	173	Tomatensoep	sausages	sausages
1	16	1	No/Banana	174	Tompouce	banana candy	Tompouce
1	16	1	No/Banana	175	Tompouce	banana	Tompouce
1	16	1	No/Banana	176	Tompouce	steamedmeatsandwich	steamedmeatsandwich
1	16	1	No/Banana	177	sausages	Croissant	sausages
1	16	1	No/Banana	178	sausages	Tompouce	Tompouce
1	16	1	No/Banana	179	sausages	strawberryyoghurt	sausages
1	16	1	No/Banana	180	sausages	eggsandwich	eggsandwich
1	16	1	No/Banana	181	sausages	cheesecubes	sausages
1	16	1	No/Banana	182	sausages	banana	sausages
1	16	1	No/Banana	183	sausages	banana pie	banana pie
1	16	1	No/Banana	184	sausages	banana candy	sausages
1	16	2	No/Meat	101	strawberryyoghurt	banana	banana
1	16	2	No/Meat	102	strawberryyoghurt	banana candy	strawberryyoghurt
1	16	2	No/Meat	103	strawberryyoghurt	beefsoup	beefsoup
1	16	2	No/Meat	104	banana	Mango	banana
1	16	2	No/Meat	105	banana	MMs	banana
1	16	2	No/Meat	106	banana	eggsandwich	eggsandwich
1	16	2	No/Meat	107	banana	saltedpeanuts	saltedpeanuts
1	16	2	No/Meat	108	banana	breadroll	banana
1	16	2	No/Meat	109	banana	Croissant	Croissant
1	16	2	No/Meat	110	banana	steamedmeatsandwich	steamedmeatsandwich
1	16	2	No/Meat	111	banana	beefsoup	beefsoup
1	16	2	No/Meat	112	banana	sausages	sausages
1	16	2	No/Meat	113	banana candy	Mango	banana candy
1	16	2	No/Meat	114	banana candy	saltedpeanuts	saltedpeanuts
1	16	2	No/Meat	115	banana candy	cheesecubes	banana candy
1	16	2	No/Meat	116	banana candy	breadroll	breadroll
1	16	2	No/Meat	117	banana candy	pancake	pancake
1	16	2	No/Meat	118	banana candy	MMs	MMs
1	16	2	No/Meat	119	banana candy	steamedmeatsandwich	steamedmeatsandwich
1	16	2	No/Meat	120	banana candy	beefsoup	beefsoup
1	16	2	No/Meat	121	banana candy	sausages	sausages
1	16	2	No/Meat	122	banana pie	Tompouce	banana pie
1	16	2	No/Meat	123	banana pie	strawberryyoghurt	banana pie
1	16	2	No/Meat	124	banana pie	Tomatensoep	Tomatensoep
1	16	2	No/Meat	125	banana pie	cheesecubes	banana pie
1	16	2	No/Meat	126	banana pie	pancake	pancake
1	16	2	No/Meat	127	banana pie	steamedmeatsandwich	steamedmeatsandwich
1	16	2	No/Meat	128	banana pie	beefsoup	beefsoup
1	16	2	No/Meat	129	banana pie	sausages	sausages
1	16	2	No/Meat	130	breadroll	banana pie	breadroll
1	16	2	No/Meat	131	breadroll	steamedmeatsandwich	steamedmeatsandwich
1	16	2	No/Meat	132	breadroll	sausages	sausages
1	16	2	No/Meat	133	eggsandwich	banana pie	banana pie
1	16	2	No/Meat	134	eggsandwich	banana candy	eggsandwich
1	16	2	No/Meat	135	eggsandwich	steamedmeatsandwich	steamedmeatsandwich
1	16	2	No/Meat	136	steamedmeatsandwich	Mango	steamedmeatsandwich
1	16	2	No/Meat	137	steamedmeatsandwich	strawberryyoghurt	steamedmeatsandwich
1	16	2	No/Meat	138	steamedmeatsandwich	Tomatensoep	steamedmeatsandwich
1	16	2	No/Meat	139	steamedmeatsandwich	saltedpeanuts	steamedmeatsandwich
1	16	2	No/Meat	140	steamedmeatsandwich	Croissant	steamedmeatsandwich
1	16	2	No/Meat	141	steamedmeatsandwich	banana	steamedmeatsandwich
1	16	2	No/Meat	142	steamedmeatsandwich	banana pie	steamedmeatsandwich
1	16	2	No/Meat	143	steamedmeatsandwich	banana candy	steamedmeatsandwich
1	16	2	No/Meat	144	Croissant	banana pie	Croissant
1	16	2	No/Meat	145	Croissant	banana candy	Croissant
1	16	2	No/Meat	146	Croissant	beefsoup	beefsoup
1	16	2	No/Meat	147	saltedpeanuts	banana pie	banana pie
1	16	2	No/Meat	148	saltedpeanuts	beefsoup	beefsoup
1	16	2	No/Meat	149	saltedpeanuts	sausages	sausages
1	16	2	No/Meat	150	cheesecubes	banana	banana
1	16	2	No/Meat	151	cheesecubes	steamedmeatsandwich	steamedmeatsandwich
1	16	2	No/Meat	152	cheesecubes	beefsoup	beefsoup
1	16	2	No/Meat	153	Mango	banana pie	banana pie
1	16	2	No/Meat	154	Mango	beefsoup	beefsoup
1	16	2	No/Meat	155	Mango	sausages	sausages
1	16	2	No/Meat	156	MMs	banana pie	banana pie
1	16	2	No/Meat	157	MMs	steamedmeatsandwich	steamedmeatsandwich
1	16	2	No/Meat	158	MMs	sausages	sausages
1	16	2	No/Meat	159	pancake	banana	pancake
1	16	2	No/Meat	160	pancake	steamedmeatsandwich	pancake
1	16	2	No/Meat	161	pancake	sausages	pancake
1	16	2	No/Meat	162	beefsoup	Tompouce	beefsoup
1	16	2	No/Meat	163	beefsoup	MMs	beefsoup
1	16	2	No/Meat	164	beefsoup	eggsandwich	eggsandwich
1	16	2	No/Meat	165	beefsoup	breadroll	beefsoup
1	16	2	No/Meat	166	beefsoup	pancake	pancake
1	16	2	No/Meat	167	beefsoup	Tomatensoep	beefsoup
1	16	2	No/Meat	168	beefsoup	banana	beefsoup
1	16	2	No/Meat	169	beefsoup	banana pie	beefsoup
1	16	2	No/Meat	170	beefsoup	banana candy	beefsoup
1	16	2	No/Meat	171	Tomatensoep	banana	Tomatensoep
1	16	2	No/Meat	172	Tomatensoep	banana candy	Tomatensoep
1	16	2	No/Meat	173	Tomatensoep	sausages	sausages
1	16	2	No/Meat	174	Tompouce	banana candy	Tompouce
1	16	2	No/Meat	175	Tompouce	banana	Tompouce
1	16	2	No/Meat	176	Tompouce	steamedmeatsandwich	steamedmeatsandwich
1	16	2	No/Meat	177	sausages	Croissant	Croissant
1	16	2	No/Meat	178	sausages	Tompouce	sausages
1	16	2	No/Meat	179	sausages	strawberryyoghurt	strawberryyoghurt
1	16	2	No/Meat	180	sausages	eggsandwich	sausages
1	16	2	No/Meat	181	sausages	cheesecubes	sausages
1	16	2	No/Meat	182	sausages	banana	sausages
1	16	2	No/Meat	183	sausages	banana pie	sausages
1	16	2	No/Meat	184	sausages	banana candy	sausages
1	16	3	Banana/Meat	101	strawberryyoghurt	banana	banana
1	16	3	Banana/Meat	102	strawberryyoghurt	banana candy	strawberryyoghurt
1	16	3	Banana/Meat	103	strawberryyoghurt	beefsoup	beefsoup
1	16	3	Banana/Meat	104	banana	Mango	banana
1	16	3	Banana/Meat	105	banana	MMs	banana
1	16	3	Banana/Meat	106	banana	eggsandwich	banana
1	16	3	Banana/Meat	107	banana	saltedpeanuts	saltedpeanuts
1	16	3	Banana/Meat	108	banana	breadroll	banana
1	16	3	Banana/Meat	109	banana	Croissant	Croissant
1	16	3	Banana/Meat	110	banana	steamedmeatsandwich	banana
1	16	3	Banana/Meat	111	banana	beefsoup	beefsoup
1	16	3	Banana/Meat	112	banana	sausages	sausages
1	16	3	Banana/Meat	113	banana candy	Mango	Mango
1	16	3	Banana/Meat	114	banana candy	saltedpeanuts	saltedpeanuts
1	16	3	Banana/Meat	115	banana candy	cheesecubes	banana candy
1	16	3	Banana/Meat	116	banana candy	breadroll	banana candy
1	16	3	Banana/Meat	117	banana candy	pancake	pancake
1	16	3	Banana/Meat	118	banana candy	MMs	MMs
1	16	3	Banana/Meat	119	banana candy	steamedmeatsandwich	steamedmeatsandwich
1	16	3	Banana/Meat	120	banana candy	beefsoup	beefsoup
1	16	3	Banana/Meat	121	banana candy	sausages	sausages
1	16	3	Banana/Meat	122	banana pie	Tompouce	banana pie
1	16	3	Banana/Meat	123	banana pie	strawberryyoghurt	banana pie
1	16	3	Banana/Meat	124	banana pie	Tomatensoep	Tomatensoep
1	16	3	Banana/Meat	125	banana pie	cheesecubes	banana pie
1	16	3	Banana/Meat	126	banana pie	pancake	pancake
1	16	3	Banana/Meat	127	banana pie	steamedmeatsandwich	steamedmeatsandwich
1	16	3	Banana/Meat	128	banana pie	beefsoup	beefsoup
1	16	3	Banana/Meat	129	banana pie	sausages	banana pie
1	16	3	Banana/Meat	130	breadroll	banana pie	banana pie
1	16	3	Banana/Meat	131	breadroll	steamedmeatsandwich	steamedmeatsandwich
1	16	3	Banana/Meat	132	breadroll	sausages	sausages
1	16	3	Banana/Meat	133	eggsandwich	banana pie	banana pie
1	16	3	Banana/Meat	134	eggsandwich	banana candy	eggsandwich
1	16	3	Banana/Meat	135	eggsandwich	steamedmeatsandwich	steamedmeatsandwich
1	16	3	Banana/Meat	136	steamedmeatsandwich	Mango	steamedmeatsandwich
1	16	3	Banana/Meat	137	steamedmeatsandwich	strawberryyoghurt	steamedmeatsandwich
1	16	3	Banana/Meat	138	steamedmeatsandwich	Tomatensoep	Tomatensoep
1	16	3	Banana/Meat	139	steamedmeatsandwich	saltedpeanuts	steamedmeatsandwich
1	16	3	Banana/Meat	140	steamedmeatsandwich	Croissant	Croissant
1	16	3	Banana/Meat	141	steamedmeatsandwich	banana	banana
1	16	3	Banana/Meat	142	steamedmeatsandwich	banana pie	steamedmeatsandwich
1	16	3	Banana/Meat	143	steamedmeatsandwich	banana candy	steamedmeatsandwich
1	16	3	Banana/Meat	144	Croissant	banana pie	banana pie
1	16	3	Banana/Meat	145	Croissant	banana candy	Croissant
1	16	3	Banana/Meat	146	Croissant	beefsoup	beefsoup
1	16	3	Banana/Meat	147	saltedpeanuts	banana pie	banana pie
1	16	3	Banana/Meat	148	saltedpeanuts	beefsoup	beefsoup
1	16	3	Banana/Meat	149	saltedpeanuts	sausages	sausages
1	16	3	Banana/Meat	150	cheesecubes	banana	banana
1	16	3	Banana/Meat	151	cheesecubes	steamedmeatsandwich	steamedmeatsandwich
1	16	3	Banana/Meat	152	cheesecubes	beefsoup	beefsoup
1	16	3	Banana/Meat	153	Mango	banana pie	banana pie
1	16	3	Banana/Meat	154	Mango	beefsoup	beefsoup
1	16	3	Banana/Meat	155	Mango	sausages	sausages
1	16	3	Banana/Meat	156	MMs	banana pie	banana pie
1	16	3	Banana/Meat	157	MMs	steamedmeatsandwich	steamedmeatsandwich
1	16	3	Banana/Meat	158	MMs	sausages	sausages
1	16	3	Banana/Meat	159	pancake	banana	pancake
1	16	3	Banana/Meat	160	pancake	steamedmeatsandwich	steamedmeatsandwich
1	16	3	Banana/Meat	161	pancake	sausages	pancake
1	16	3	Banana/Meat	162	beefsoup	Tompouce	beefsoup
1	16	3	Banana/Meat	163	beefsoup	MMs	beefsoup
1	16	3	Banana/Meat	164	beefsoup	eggsandwich	beefsoup
1	16	3	Banana/Meat	165	beefsoup	breadroll	beefsoup
1	16	3	Banana/Meat	166	beefsoup	pancake	pancake
1	16	3	Banana/Meat	167	beefsoup	Tomatensoep	beefsoup
1	16	3	Banana/Meat	168	beefsoup	banana	banana
1	16	3	Banana/Meat	169	beefsoup	banana pie	banana pie
1	16	3	Banana/Meat	170	beefsoup	banana candy	beefsoup
1	16	3	Banana/Meat	171	Tomatensoep	banana	Tomatensoep
1	16	3	Banana/Meat	172	Tomatensoep	banana candy	Tomatensoep
1	16	3	Banana/Meat	173	Tomatensoep	sausages	sausages
1	16	3	Banana/Meat	174	Tompouce	banana candy	Tompouce
1	16	3	Banana/Meat	175	Tompouce	banana	Tompouce
1	16	3	Banana/Meat	176	Tompouce	steamedmeatsandwich	steamedmeatsandwich
1	16	3	Banana/Meat	177	sausages	Croissant	Croissant
1	16	3	Banana/Meat	178	sausages	Tompouce	Tompouce
1	16	3	Banana/Meat	179	sausages	strawberryyoghurt	strawberryyoghurt
1	16	3	Banana/Meat	180	sausages	eggsandwich	eggsandwich
1	16	3	Banana/Meat	181	sausages	cheesecubes	sausages
1	16	3	Banana/Meat	182	sausages	banana	banana
1	16	3	Banana/Meat	183	sausages	banana pie	banana pie
1	16	3	Banana/Meat	184	sausages	banana candy	sausages
1	16	4	Meat/Banana	101	strawberryyoghurt	banana	banana
1	16	4	Meat/Banana	102	strawberryyoghurt	banana candy	strawberryyoghurt
1	16	4	Meat/Banana	103	strawberryyoghurt	beefsoup	beefsoup
1	16	4	Meat/Banana	104	banana	Mango	banana
1	16	4	Meat/Banana	105	banana	MMs	banana
1	16	4	Meat/Banana	106	banana	eggsandwich	eggsandwich
1	16	4	Meat/Banana	107	banana	saltedpeanuts	banana
1	16	4	Meat/Banana	108	banana	breadroll	banana
1	16	4	Meat/Banana	109	banana	Croissant	banana
1	16	4	Meat/Banana	110	banana	steamedmeatsandwich	banana
1	16	4	Meat/Banana	111	banana	beefsoup	beefsoup
1	16	4	Meat/Banana	112	banana	sausages	banana
1	16	4	Meat/Banana	113	banana candy	Mango	Mango
1	16	4	Meat/Banana	114	banana candy	saltedpeanuts	saltedpeanuts
1	16	4	Meat/Banana	115	banana candy	cheesecubes	banana candy
1	16	4	Meat/Banana	116	banana candy	breadroll	breadroll
1	16	4	Meat/Banana	117	banana candy	pancake	pancake
1	16	4	Meat/Banana	118	banana candy	MMs	MMs
1	16	4	Meat/Banana	119	banana candy	steamedmeatsandwich	steamedmeatsandwich
1	16	4	Meat/Banana	120	banana candy	beefsoup	beefsoup
1	16	4	Meat/Banana	121	banana candy	sausages	sausages
1	16	4	Meat/Banana	122	banana pie	Tompouce	banana pie
1	16	4	Meat/Banana	123	banana pie	strawberryyoghurt	strawberryyoghurt
1	16	4	Meat/Banana	124	banana pie	Tomatensoep	banana pie
1	16	4	Meat/Banana	125	banana pie	cheesecubes	banana pie
1	16	4	Meat/Banana	126	banana pie	pancake	pancake
1	16	4	Meat/Banana	127	banana pie	steamedmeatsandwich	banana pie
1	16	4	Meat/Banana	128	banana pie	beefsoup	banana pie
1	16	4	Meat/Banana	129	banana pie	sausages	banana pie
1	16	4	Meat/Banana	130	breadroll	banana pie	banana pie
1	16	4	Meat/Banana	131	breadroll	steamedmeatsandwich	steamedmeatsandwich
1	16	4	Meat/Banana	132	breadroll	sausages	sausages
1	16	4	Meat/Banana	133	eggsandwich	banana pie	banana pie
1	16	4	Meat/Banana	134	eggsandwich	banana candy	eggsandwich
1	16	4	Meat/Banana	135	eggsandwich	steamedmeatsandwich	steamedmeatsandwich
1	16	4	Meat/Banana	136	steamedmeatsandwich	Mango	steamedmeatsandwich
1	16	4	Meat/Banana	137	steamedmeatsandwich	strawberryyoghurt	steamedmeatsandwich
1	16	4	Meat/Banana	138	steamedmeatsandwich	Tomatensoep	steamedmeatsandwich
1	16	4	Meat/Banana	139	steamedmeatsandwich	saltedpeanuts	steamedmeatsandwich
1	16	4	Meat/Banana	140	steamedmeatsandwich	Croissant	Croissant
1	16	4	Meat/Banana	141	steamedmeatsandwich	banana	banana
1	16	4	Meat/Banana	142	steamedmeatsandwich	banana pie	banana pie
1	16	4	Meat/Banana	143	steamedmeatsandwich	banana candy	steamedmeatsandwich
1	16	4	Meat/Banana	144	Croissant	banana pie	banana pie
1	16	4	Meat/Banana	145	Croissant	banana candy	Croissant
1	16	4	Meat/Banana	146	Croissant	beefsoup	beefsoup
1	16	4	Meat/Banana	147	saltedpeanuts	banana pie	banana pie
1	16	4	Meat/Banana	148	saltedpeanuts	beefsoup	beefsoup
1	16	4	Meat/Banana	149	saltedpeanuts	sausages	sausages
1	16	4	Meat/Banana	150	cheesecubes	banana	banana
1	16	4	Meat/Banana	151	cheesecubes	steamedmeatsandwich	steamedmeatsandwich
1	16	4	Meat/Banana	152	cheesecubes	beefsoup	beefsoup
1	16	4	Meat/Banana	153	Mango	banana pie	banana pie
1	16	4	Meat/Banana	154	Mango	beefsoup	beefsoup
1	16	4	Meat/Banana	155	Mango	sausages	sausages
1	16	4	Meat/Banana	156	MMs	banana pie	banana pie
1	16	4	Meat/Banana	157	MMs	steamedmeatsandwich	steamedmeatsandwich
1	16	4	Meat/Banana	158	MMs	sausages	sausages
1	16	4	Meat/Banana	159	pancake	banana	pancake
1	16	4	Meat/Banana	160	pancake	steamedmeatsandwich	pancake
1	16	4	Meat/Banana	161	pancake	sausages	pancake
1	16	4	Meat/Banana	162	beefsoup	Tompouce	beefsoup
1	16	4	Meat/Banana	163	beefsoup	MMs	beefsoup
1	16	4	Meat/Banana	164	beefsoup	eggsandwich	beefsoup
1	16	4	Meat/Banana	165	beefsoup	breadroll	beefsoup
1	16	4	Meat/Banana	166	beefsoup	pancake	beefsoup
1	16	4	Meat/Banana	167	beefsoup	Tomatensoep	beefsoup
[truncated: 7,997 more rows]
